# Supplementary material for: Reconstruction of past distribution for the Mongolian toad, Strauchbufo raddei (Anura: Bufonidae) using environmental modeling
Source: PeerJ. 2020 Jun 5;8:e9216. doi: 10.7717/peerj.9216 (PMC7278888; doi:10.7717/peerj.9216)
Supplement: Table S1 [file peerj-08-9216-s001.xlsx]

## Sheet: Table S1
Table S1. Occurrence data used to build the species distribution models; mapped in Fig. 1.
Country	Locality	Latitude	Longitude	Altitude
China	Dunghuang Sand Dunes	40.0899	94.6776	1151
China	Anxi Xian	40.4932	95.8017	1180
China	Jiayuguan	39.38	98.21	1663
China	Jiayu Fort	39.8025	98.2215	1712
China	Jiuquan Shi	39.7667	98.5667	1426
China	Heimahe	36.51	99.55	1659
China	Pingchuan Desert Station	39.3627	100.05	1370
China	Shanghai-Yinning Rd	38.9342	100.452	1485
China	Hainanzhou	36.25	100.52	2943
China	Haibei county	36.95	100.883	3100
China	Haiyan	36.9	100.983	2989
China	Xining Shi	36.6167	101.767	2257
China	Yongchang	38.241	101.966	1978
China	Gulang	37.4667	102.9	2067
China	Lanzhou	36.05	103.683	1908
China	Lanzhou Shi	36.0564	103.792	1541
China	Yuzhong	35.5	104.06	2295
China	Dongdagou stream in Baiyin	36.4167	104.383	1453
China	Silong	36.4273	104.39	1436
China	Jingyuan	36.33	104.41	1881
China	Shapotou Desert Research Station	37.5	104.967	1404
China	Shenjiatan	37.4667	105.3	1280
China	Guyuan	36.02	106.14	1816
China	Helanshan	38.43	106.27	1114
China	Guaizi River	39.5546	106.723	1073
China	Hanggin Houqi	40.8847	107.14	1040
China	Bayan-Nur	41.2835	107.774	1042
China	Binxian	35.02	108.04	1047
China	Urad Qianqi (Xishanzui)	40.7158	108.667	1044
China	Wulashan	41.51	109.02	1404
China	Ordos-Plateau	38.75	109.167	1277
China	Yulin	38.17	109.44	1137
China	Ordos	39.3725	109.723	1398
China	Darhan Qi	41.6919	110.436	1370
China	Liulin	37.25	110.53	959
China	Hohhot Shi	40.8106	111.652	1052
China	Hohhot Shi	40.8921	111.657	1156
China	Huimeng	34.48	112.37	366
China	Nanyang Shi	34.8628	112.556	127
China	Jining	41.01	113.05	1488
China	Xinxiang	35.318	113.968	69
China	Hara-Usu	41.3135	114.581	1376
China	Zhangjiakou Shi	40.81	114.879	761
China	Matoucun	39.4417	115.484	137.436
China	Kangzhuang	40.347	115.86	505
China	Xilinhot Shi	43.9667	116.033	984
China	Beijing [= Peiping]	40.03	116.385	34
China	Beijing [= Peiping]	39.929	116.388	51
China	Yangjiadongzhuangcun	40.3227	116.593	97.4206
China	Tong Xian	39.9053	116.599	32
China	Bulaotunzhen	40.5441	116.975	148.512
China	Tianjin	39.1333	117.183	6
China	Shih-hsia-chen	40.644	117.334	370
China	Hulunbeier	48.19	117.34	569
China	Cheng-te	40.9667	117.933	350
China	Ku-peh-keu	40.6	118.45	316
China	Weng-niu-te	42.935	119.007	635
China	Balinzuoqi	43.58	119.22	684
China	Lianyungang Shi	34.7333	119.367	140
China	Daqindao	37.58	120.38	35
China	Qingdao (Tsingtau)	36.09	120.413	91
China	Chefoo [= Yantai]	37.533	121.4	27
China	Tazigou Beiliang	42	121.75	202
China	Tongliao Shi	43.6125	122.265	180
China	Gangpilingcun	40.9984	122.37	3.11452
China	Hsing-lung	44.8167	122.4	167
China	Shenyang	41.5	123.25	25
China	Qiqihar Shi	47.3408	123.967	151
China	Panshi Xian	43.1639	126.14	306
China	Harbin	45.41	126.15	168
China	Harbin	45.6865	126.254	118
China	Heilongjiang	45.781	126.578	119
China	Harbin Shi	45.75	126.65	141
China	Xiaoling	45.2	127.18	307
Mongolia	Shargyn-Gol	46.2353	95.3512	1035
Mongolia	Dzakhoy	45.2833	96.2873	1956
Mongolia	Biger Nur	45.6895	97.188	1407
Mongolia	Biger, 1.7 km NE	45.7139	97.1972	1324.05
Mongolia	Biger, 3.25 km NE	45.7042	97.2198	1347
Mongolia	Erkhil Nur	49.1833	99.0763	1893
Mongolia	Bon-Tsagan Nur	45.5187	99.15	1314
Mongolia	Bon-Tsagan Nur	45.6067	99.258	1320
Mongolia	Bon-Tsagan Nur	45.6067	99.258	1320
Mongolia	Baydrag-Gol	45.6183	99.27	1317.04
Mongolia	Bombogor	46.1667	99.3333	1675
Mongolia	Baydrag-Gol	46.368	99.3853	2205
Mongolia	Baydrag-Gol	45.8077	99.5383	1389
Mongolia	Ikh-Tamir, 8 km W	47.49	99.93	2689
Mongolia	Muren-Khure	49.6405	100.155	1276
Mongolia	Orog Nur	45.05	100.533	1269
Mongolia	Ikh-Bogdo-Ula	44.943	100.539	2573
Mongolia	Orog Nur	45.0465	100.558	1217
Mongolia	Tuin-Gol	45.4	100.583	1405
Mongolia	Orog Nur	45.0188	100.655	1266
Mongolia	Orog Nur	45.0833	100.7	1218
Mongolia	Tuin-Gol	45.3	100.7	1329
Mongolia	Uldziit	46.1	100.733	1808
Mongolia	Orog Nur	45.1	100.767	1227
Mongolia	Bogdo	45.2	100.772	1282
Mongolia	Taatsyn River	45.4077	101.268	1416
Mongolia	Ikht-Tamir	47.6351	101.299	1582
Mongolia	Taatsyn River	45.642	101.369	1713
Mongolia	Ikh Nur	48.5015	101.387	1506
Mongolia	Tatsyn-Gol	45.7185	101.418	1719
Mongolia	Batsenge, 37 km W	47.808	101.542	1559
Mongolia	20 km SW of Somon Norovlin	45.54	101.81	1812
Mongolia	Mogoy-Tolgoy Source	47.2922	101.974	1758
Mongolia	Tevshrulekh, 50 km N	47.2863	102.103	1619
Mongolia	Artsa Bogdo	44.5863	102.108	2012
Mongolia	Ongyn-Gol	46.5	102.133	2109
Mongolia	Gurva-Saykhan Ridge	43.5548	102.204	1620
Mongolia	Khotont	47.1347	102.221	1811
Mongolia	Serun Bulak	43.75	102.333	1416
Mongolia	Dashinchilen	48.042	102.356	1517
Mongolia	Bat-Ulziy	46.8852	102.359	1642
Mongolia	Ikh-Ula, 25 km from	49.4055	102.471	996
Mongolia	Ugiy Nur	47.7858	102.77	1331
Mongolia	Ugiy Nur	47.75	102.8	1342
Mongolia	Khudzhirt	46.859	102.804	1717
Mongolia	Khutag	49.4167	102.833	1038
Mongolia	Kharkhorin	47.203	102.833	1469
Mongolia	Karakorum ruins	47.205	102.85	1461
Mongolia	Khukh-Khushuny-Garam Reservoir	47.355	102.893	1416
Mongolia	Bayan-Tukhmiin Nur	43.5833	103.167	1424
Mongolia	SW of Somon Daschinchilen	47.44	103.22	1365
Mongolia	Ugii Nur, about 100 km E	47.75	103.45	1117
Mongolia	Tukhmiin-Gol	43.4218	103.521	1533
Mongolia	Khunge-Khan-Ula	47.7078	103.524	1141
Mongolia	Edsin-Gol	49.4	103.6	1062
Mongolia	Abzaga, 9 km E	47.71	103.64	1168
Mongolia	Gurvanguy-Ula	48.8922	103.667	1391
Mongolia	Dashinchilen, 25 km E	47.8543	103.784	1064
Mongolia	Ekhen-Dzadgay Source	41.8	103.8	1083
Mongolia	Khadasan-Tolgoy-Ula	47.8712	103.873	1032
Mongolia	Cojbalsan, 53 km NW	48.29	103.92	1251
Mongolia	Lkha-Ula	47.7892	103.943	1080
Mongolia	Gurvan-Bulak	47.757	104	1173
Mongolia	Saykhan-Obo	45.3357	104	1307
Mongolia	Dashinchilen	47.85	104.033	1024
Mongolia	Mandal-Obo	44.65	104.05	1079
Mongolia	Dashinchilen, N	48.076	104.05	1028
Mongolia	Buger-Khangai	48.2095	104.05	1082
Mongolia	Khurmen	43.4695	104.136	2507
Mongolia	Erdene-Sant, 20 km W	47.3687	104.218	1247
Mongolia	Khurum Hill	48.126	104.259	1004
Mongolia	Dashinchilen, 20 km W	48.2027	104.267	951
Mongolia	Bayan Nur	47.85	104.284	966
Mongolia	Khurun-Ula	48.1763	104.29	984
Mongolia	Bayanuur, 11 km W	47.84	104.31	968
Mongolia	Lake between Dashinchilen and Lun	47.8403	104.323	965
Mongolia	Nomun-Khuntaydzhi-Balgas ruins	48.0205	104.351	1012
Mongolia	Orkhon River	48.667	104.491	1269
Mongolia	Gua-Bulak	42.1	104.533	1246
Mongolia	Barun-Buren	49.1553	104.805	885
Mongolia	Lun	48	105	1095
Mongolia	Amarbayasgalant monastery, S	49.3702	105.054	1097
Mongolia	Amarbayasgalant monastery	49.4712	105.073	1013
Mongolia	Lun, 10 km S	47.8682	105.218	996
Mongolia	Tola-Gol	47.307	105.272	1047
Mongolia	Tola-Gol	47.2167	105.317	1124
Mongolia	Orkhon	49.1209	105.355	720.112
Mongolia	Lun, E	47.8705	105.374	1015
Mongolia	Lun, 13 km E	47.8867	105.424	1028
Mongolia	Tsagan-Nur	50.1167	105.517	855
Mongolia	between Tulyn-Gungiyn-Khure and Undur-Shiret	47.2703	105.52	1066
Mongolia	Tulyn-Gungiyn-Khure ruins	47.2707	105.621	1072
Mongolia	Altan-Bulag	47.2737	105.658	1076
Mongolia	Tola-Gol	47.3195	105.683	1092
Mongolia	Tariat, 20 km SW	47.4363	105.725	1158
Mongolia	Altan-Bulag	47.3393	105.734	1085
Mongolia	Tariat	47.3745	105.736	1088
Mongolia	Tariat	47.422	105.757	1094
Mongolia	Darkhan	49.6269	105.763	673.997
Mongolia	Zuunburen	50.1031	105.798	636.808
Mongolia	Zuunburen	50.0721	105.855	630.318
Mongolia	Dzun-Buren	50.0503	105.901	631
Mongolia	Barun-Khara	48.906	106.09	807
Mongolia	Khara-Gol	48.8837	106.102	806
Mongolia	Ikh-Buren-Tolgoy-Ula	50.0667	106.117	616
Mongolia	Ulan-Ereg point	47.6228	106.117	1170
Mongolia	Shamar	50.0667	106.137	618
Mongolia	Shamar	50.1222	106.187	651
Mongolia	Sukhe-Bator	50.2243	106.192	604
Mongolia	Orkhon-Gol	50.2205	106.204	602
Mongolia	Bayan-Gol	48.3707	106.205	1126
Mongolia	Buryn-Gol	50.2202	106.205	606
Mongolia	Bor Nur	48.4422	106.207	1155
Mongolia	between Batsumber and Batsumzo	48.3707	106.207	1120
Mongolia	Bayanchandmani	48.2043	106.238	1326
Mongolia	Yoro-Gol	49.8748	106.251	648
Mongolia	Ulan-Bator	47.7667	106.283	1231
Mongolia	Boro-Nur	48.7708	106.293	867
Mongolia	Buren-Gol	50.2167	106.367	618
Mongolia	Tsagan-Burgastay point	47.7262	106.454	1196
Mongolia	Bura-Gol	50.226	106.458	626
Mongolia	Maymachen ruins	50.3173	106.476	704
Mongolia	Altan-Bulag	50.3195	106.493	700
Mongolia	Dzun-Khara	48.8333	106.5	866
Mongolia	Tola-Gol	47.7432	106.509	1344
Mongolia	Galyan Nur	50.2527	106.524	635
Mongolia	Khudzhirt Nur	50.2585	106.54	642
Mongolia	Gun Nur	50.2693	106.585	643
Mongolia	Songino	47.8548	106.67	1241
Mongolia	Nogon-Tolgoy	48.2022	106.704	1220
Mongolia	Batsumber	48.2742	106.726	1180
Mongolia	Batsumber	48.3667	106.733	1180
Mongolia	Udleg	48.3833	106.75	1109
Mongolia	Dzun-Mod Mts.	47.7545	106.773	1417
Mongolia	Batsumber	48.2698	106.816	1244.85
Mongolia	Khangait point	47.9048	106.876	1286
Mongolia	Bayan-Obo-Ula	48.0755	107.084	1573
Mongolia	Khan-Bogdo	43.1833	107.183	1197
Mongolia	Ulan-Bulag source	43.185	107.222	1128
Mongolia	Yoro-Gol	49.0667	107.267	918
Mongolia	Khan-Bogdo	43.1188	107.285	1130
Mongolia	Ulan-Zhalga	51.4333	107.617	665
Mongolia	Kerulen-Gol	47.6365	108.358	1302
Mongolia	Gun-Galutay	47.4928	108.371	1311
Mongolia	Gun-Galutay	47.5033	108.373	1279
Mongolia	Tsenkhermandal	47.738	109.004	1443.59
Mongolia	Bayandelger	47.69	109.07	1429
Mongolia	Banulay-Gol	48.5763	109.088	1608
Mongolia	Khangal Nur	48.1333	109.383	1345
Mongolia	Sulinkher	42.7242	109.91	1061
Mongolia	Khangi-Mandal	42.7333	109.917	1059
Mongolia	Muren	47.4091	110.238	1144.6
Mongolia	Bayan-Gol	48.4333	110.267	1148
Mongolia	Khurkhyn-Gol	48.5333	110.45	1071
Mongolia	Under-Khan	47.1668	110.509	1042
Mongolia	Under-Khan	47.2932	110.719	1025
Mongolia	Binder	48.5912	110.734	1098
Mongolia	Mankhaday	48.6751	110.867	1059
Mongolia	Ider-Meg	47.4533	110.94	1003
Mongolia	Öndörkhaan, 52 km NE	47.7057	111.074	1090.88
Mongolia	Öndörkhaan, 52 km NE	47.705	111.076	1090.88
Mongolia	Shuusiyn-Gol	48.7167	111.15	1020
Mongolia	Khundlengiyn-Gol	46.1253	111.271	1112
Mongolia	Bayan-adarga, 24 km SE	48.377	111.29	1060.22
Mongolia	Onon-Gol	48.673	111.291	966
Mongolia	Balzh-Gol	49.0667	111.467	1002
Mongolia	Balzh-Gol	49.0833	111.483	942
Mongolia	Onon-Gol	48.8333	111.633	987
Mongolia	Norovliyn, 29 km NW	48.8367	111.639	928
Mongolia	Chingisiyn-Gurvan Nur	49.0333	111.65	944
Mongolia	Delgerekh, 50 km SE	45.5423	111.667	949
Mongolia	Shusiyn-Gol	48.7167	111.717	1345
Mongolia	Onon-Gol	48.5833	111.733	1104
Mongolia	Uldza-Gol	48.7167	111.983	1018
Mongolia	Narovliyn-Uul	48.6885	111.99	1034
Mongolia	Onon	49.1845	112.025	1055
Mongolia	Khar-Yamat Reserve	47.65	112.11	1286
Mongolia	Bayan-Obo	47.7852	112.136	924
Mongolia	Uldza-Gol	48.85	112.183	975
Mongolia	Bayan-Ula, 35 km NW	49.4167	112.283	846
Mongolia	Gavan', 13 km SE	49.377	112.29	872.861
Mongolia	Tumentsogt, 20 km N	47.75	112.333	1033
Mongolia	Gavan', 14 km SE	49.4119	112.344	846.57
Mongolia	Gavan', 15 km SE	49.4211	112.367	848.339
Mongolia	Tumentsogt, 1 km W	47.5598	112.388	974
Mongolia	Tumentsogt, 4-9 km N	47.6745	112.402	926
Mongolia	Onon-Gol	49.4833	112.55	852
Mongolia	Bicigiyn-Obo	47.7877	112.64	880
Mongolia	Kerulen-Gol	48.3167	112.65	971
Mongolia	Batkhan bridge	47.8198	112.759	869
Mongolia	Tsagan-Obo	48.558	113.143	864
Mongolia	Kerulen-Gol	48	113.167	832
Mongolia	Turciyn-Gol	49.6667	113.25	934
Mongolia	Uldza-Gol	49.5	113.25	977
Mongolia	Barun-Urt	46.6763	113.274	985
Mongolia	Ulacha, 7.5 km E	50.4211	113.367	796.387
Mongolia	Galuut, 15 km N	48.97	113.65	1082
Mongolia	Cojbalsan, 71 km NW	48.2833	113.667	843
Mongolia	Naran	45.1333	113.683	1234
Mongolia	Dariganga Plateu	45.1202	113.758	1260
Mongolia	Sergelen	48.8265	113.773	830
Mongolia	Bayan-Dun	49.3588	113.791	844
Mongolia	Naran-Bulak	45.301	113.806	1230
Mongolia	Dariganga	45.2833	113.833	1244
Mongolia	Dashgiyn-Gol	45	113.838	1385
Mongolia	Derisun-Khuduk	45.3025	113.843	1329
Mongolia	Cojbalsan, 80 km SW	47.1	113.95	957
Mongolia	Ganga Nur	45.2667	113.967	1297
Mongolia	Sergelen	48.9565	114.021	878
Mongolia	Dariganga, E	45.2235	114.173	1335
Mongolia	Kerulen-Gol	48.0167	114.2	762
Mongolia	Bayan-Tumen	48.0693	114.356	752
Mongolia	Burdeyn-Gol, 25 km S	46.8227	114.376	811
Mongolia	Nogon Nur	48.1	114.433	725
Mongolia	Bayan-Tumen, 25 km W	48.1753	114.592	765
Mongolia	Cojbalsan	48.0667	114.617	733
Mongolia	Duch-Gol	49.7333	114.683	704
Mongolia	Khaychin-Tsagan-Nur	49.6833	114.7	663
Mongolia	Tsurkhalyn-Ula	45.6167	114.817	1297
Mongolia	Dashbalbar	49.5897	114.822	752
Mongolia	lake in steppe	45.625	114.839	1274
Mongolia	steppe	45.7333	115.017	1165
Mongolia	spring in steppe	45.7358	115.026	1188
Mongolia	Engershand	48.5167	115.05	679
Mongolia	Cojbalsan, E	48.5	115.05	680
Mongolia	Khongoryn-Gol	45.8667	115.05	1064
Mongolia	Cojbalsan	48.45	115.083	685
Mongolia	Khavirga	48.8333	115.217	697
Mongolia	Bayan-Khangay point	46.8557	115.25	896
Mongolia	Barun-Bulak	46.901	115.272	914
Mongolia	Galutiyn Nur	49.7167	115.283	645
Mongolia	Astag, 170 km E	46.3667	115.283	818
Mongolia	steppe	46.8518	115.289	813
Mongolia	Matad	46.8167	115.3	805
Mongolia	Matad	46.95	115.3	903
Mongolia	Dzun-Art-Ula	46.8588	115.308	813
Mongolia	Bulgiyn-Obot	46.8902	115.32	847
Mongolia	Manzhiyn-Khuduk	46.787	115.323	778
Mongolia	Erdene-Tsagan, 40 km SE	45.9027	115.371	1068
Mongolia	Matad, 10 km NE	47.0215	115.409	937
Mongolia	Dashbalbar, 25 km E	49.6668	115.543	670
Mongolia	Khongoryn-Gol	46.1065	115.567	961
Mongolia	Uldza-Gol	49.7167	115.583	625
Mongolia	Mandal-Gol	49.5833	115.667	572
Mongolia	Khukh Nur	49.6	115.7	580
Mongolia	Teliyn-Gol	49.8167	115.7	613
Mongolia	Khushu-Sumyn-Tur ruins	46.79	115.79	710
Mongolia	Khokh-Nur	49.5	116.5	560
Mongolia	Mandal-Obo	49.8	116.533	660
Mongolia	Lamyn-Khayrkhan	46.45	116.883	886
Mongolia	Tamsag-Bulag	47.2513	117.32	658
Mongolia	Bujr Nur	47.64	117.49	587
Mongolia	Tevshrulekhiyn	47.676	117.537	581
Mongolia	Bujr Nur	47.5922	117.603	588
Mongolia	Bujr Nur	47.7333	117.833	588
Mongolia	Bujr Nur	47.9	117.85	578
Mongolia	Khalkh-Gol, 56 km SE	47.5167	118.5	764
Mongolia	Khalkhin-Gol	47.6167	118.6	740
Mongolia	Khalkh-Gol	47.6333	118.617	687
Mongolia	Bor Nur	48.4481	118.72	728
Mongolia	Shamar-Gol	46.921	118.804	847
Mongolia	Sumber, 35 km SE	47.4333	118.983	817
Mongolia	Mukhur-Gol	47.3588	119.036	893
Mongolia	swamp	47.2167	119.05	902
Mongolia	Bayan-Burd	46.9833	119.133	961
Mongolia	Dege-Gol	47.1012	119.156	889
Mongolia	Naryn-Gol	46.9713	119.354	879
Mongolia	Numregiyn-Gol	47	119.367	882
Mongolia	Numreg, 5 km from	46.95	119.367	886
Mongolia	Khavirga-Ula, 39 km S	46.6542	119.386	1038
Mongolia	Khavirga-Ula, 15.5 km S	46.8683	119.417	1024
Mongolia	Khavirga-Ula	47.0167	119.418	860
Mongolia	Nariyn-Gol	47	119.617	1089
North Korea	Sinuiju	40.1443	124.45	9
North Korea	Yeosu	39.8539	124.468	2
North Korea	Yeosu	39.8304	124.479	2
North Korea	Uiju	40.1318	124.686	219
North Korea	Uiju	40.2687	124.811	152
North Korea	Roha	39.6864	124.969	58
North Korea	Unhungni	39.6942	125.821	20
North Korea	Sinhae-dong	42.261	130.368	24
North Korea	Uam-ri	42.2836	130.609	6.01108
Russia	Sokhondinskii	49.6167	111	1722
Russia	Kyrinskii	49.5833	111.95	909
Russia	Ingoda River	51.35	112.467	757
Russia	Utocha point	50.15	115.883	609
Russia	Chernyaevo	52.8167	126.033	212
Russia	Novovoskresenovka	52.1	126.583	183
Russia	Amuro-Baltiysk	53.5	126.783	215
Russia	Bibikovo	50.8333	127.233	167
Russia	Verkhneblagoveshchenskoe	50.4333	127.367	168
Russia	Verkhneblagoveshchenskoe	50.284	127.409	133
Russia	Blagoveshchensk	50.25	127.567	130
Russia	Svobodnenskii	51.0167	127.95	139
Russia	Bolshaya Pera River	51.3932	128.203	145
Russia	Pera River mouth	51.4	128.217	145
Russia	Novokievskii Uval	51.6667	128.917	169
Russia	Bureya River	49.4667	129.517	94
Russia	Ukrainka	49.8167	129.55	149
Russia	Arkharinskii	49.45	130.067	138
Russia	Narskiy Nature Reserve	52.5007	130.289	235
Russia	Khinganskii Nature Reserve	49.0833	130.6	188
Russia	Shara-Azarga	50.4873	103.038	1130
Russia	Bayan-Gol	49.4417	103.642	840
Russia	Khurumsha, 30 km NW	51.8333	104.7	471
Russia	Bolshoy Khamar-Daban Ridge	51.4167	104.783	641
Russia	Verkhniy Torei	50.65	104.783	1153
Russia	Taglei Lake	50.9833	104.867	1410
Russia	Petropavlovka	50.65	105.267	738
Russia	Tankhoy	51.01	105.32	1315
Russia	Petropavlovka	50.6036	105.325	641.5
Russia	Belozersk	50.6412	105.725	608
Russia	Verkhnee Beloe Lake	50.6422	105.74	605
Russia	Bargoiskoe Lake	50.7333	105.817	682
Russia	Borgoi	50.75	105.833	698
Russia	Dyrestui	50.65	106.05	587
Russia	Naushki	50.3913	106.093	579
Russia	Naushki	50.3667	106.1	618
Russia	Botinskaya Yama	50.4	106.133	683
Russia	Anga	53.9692	106.153	530
Russia	Priboy	52.0833	106.183	442
Russia	Jida River	50.65	106.217	575
Russia	Torm Lake	50.9383	106.22	553
Russia	Istomino	52.15	106.267	450
Russia	Ust-Kyakhta	50.5167	106.267	585
Russia	Selenga River	50.85	106.283	695
Russia	Murtoy, 4 km W	51.2167	106.283	772
Russia	Temnik River	50.9667	106.283	556.8
Russia	Gusinoe Lake	51.1	106.3	551
Russia	Deben	50.75	106.317	567
Russia	Batyi	50.35	106.35	864
Russia	Tsaydanskie Lakes	51.104	106.356	550
Russia	Tsaydanskie Lakes	51.1093	106.368	551
Russia	Bayangol River	51.0367	106.37	548.2
Russia	Kyakhta	50.35	106.417	908
Russia	Gusinoe Lake	51.1873	106.469	557
Russia	Selenga River delta	52.3	106.483	455
Russia	Chornoe Lake	51.4048	106.488	702
Russia	Gusinoozyorsk	51.2759	106.508	574
Russia	Bezymyannoe Lake	51.4058	106.509	674
Russia	Schuch'e Lake	51.4333	106.567	674
Russia	Sulfatnoe Lake	51.3671	106.568	592
Russia	Gurbinur Lake	52.9	106.6	627
Russia	Sulfatnaya	51.3833	106.6	632
Russia	Takhoy	51.3732	106.607	627.6
Russia	Novoselenginsk	50.9582	106.623	550
Russia	Torma Lake	51.372	106.626	540
Russia	Chikoy River	50.95	106.633	545
Russia	Baykalo-Kudara	52.2833	106.633	456
Russia	Gunzhan pad'	51.0044	106.637	540.4
Russia	Kabansk	52.0508	106.656	461
Russia	Sredniy Ubukun	51.4667	106.7	619
Russia	Preobrazhenskoe	50.4	106.7	675
Russia	Abramovskoe Lake	51.4753	106.755	606
Russia	Surkhara River	51.0715	106.789	676
Russia	Keran Hill	50.4068	106.801	629
Russia	Ust'-Keran	50.4133	106.83	582
Russia	Keran Lake	50.3198	106.834	579
Russia	Khurumsha, 15 km from	51.592	106.856	562
Russia	Ust'-Keran, 3 km W	50.3177	106.886	587
Russia	Chikoy	50.2667	106.9	619
Russia	Murochi	50.3333	106.933	589
Russia	Khilok River	51.1833	106.983	637
Russia	Kokorino	51.6167	107	589
Russia	Burvod	51.0041	107	479
Russia	Bolshaya Kudara	50.2	107.033	598
Russia	Podlopatki	50.8167	107.05	610
Russia	Orongoy	51.8667	107.1	1047
Russia	Troitsk	52.1333	107.183	480
Russia	Kibalino	51.5092	107.187	518
Russia	Beloe Lake	52.2257	107.191	855
Russia	Troitskoe	52.1225	107.196	474
Russia	Verkhniy Zhirim	51.3167	107.217	715
Russia	Ivolginsk	51.75	107.233	553
Russia	Ivanovka	50.2	107.233	663
Russia	Lesovoznyi	52.1169	107.243	472
Russia	Ilinka	52.1333	107.283	477
Russia	Tarbagatay	51.5	107.333	635
Russia	Kolobki	51.6667	107.333	721
Russia	Ivolginsk	51.7362	107.335	537
Russia	Tapkhar Mt.	51.7378	107.336	521
Russia	Dashi-Balbar	51.7392	107.34	513
Russia	Nizhnyaya Ivolga	51.7833	107.35	600.2
Russia	Shaluty	51.6333	107.35	615
Russia	Khangor-Nyuga	50.1667	107.35	767
Russia	Tapkhar Mt.	51.7199	107.352	560
Russia	Ivolga River	51.8067	107.353	528
Russia	Mikhinskie swamps	51.8028	107.354	503
Russia	Ganzurinskiy Ridge	51.8413	107.368	725
Russia	Nizhnyaya Ivolga	51.76	107.372	510
Russia	Khubiskhal	51.7709	107.375	505
Russia	Tarbagatay	51.4746	107.375	594
Russia	Khubiskhal	51.7704	107.375	504
Russia	Baikal aeroport	51.8262	107.384	560
Russia	Baikal aeroport	51.8349	107.386	603
Russia	Mukhino	51.7907	107.389	505
Russia	Gurulba	51.8238	107.391	534
Russia	Ivanovka	50.2548	107.391	863
Russia	Gadzhiev Lake	51.8085	107.391	513.4
Russia	Voznesenovka	51.7167	107.4	600
Russia	Gadzhiev Lake	51.807	107.402	529
Russia	Tataurovo	52.1391	107.418	476
Russia	Malaya Rechka	51.8193	107.419	524
Russia	Bolshaya Rechka	51.8408	107.423	583
Russia	Sokol	51.778	107.445	501
Russia	Kolos	52.1333	107.45	580
Russia	Desyatnikovo	51.4167	107.45	669
Russia	Zagorushka	52.09	107.467	567
Russia	Petukhovka	52	107.474	486
Russia	Selenga River	51.9259	107.475	485.1
Russia	Tologoy	51.76	107.49	501
Russia	Petukhovka	52.034	107.492	486.6
Russia	Oshurkovo	51.95	107.5	488
Russia	Soldatskiy	51.8333	107.5	497
Russia	Sotnikovo	51.8167	107.5	498
Russia	Koma	52.1581	107.503	497
Russia	Vakhmistrovo	51.736	107.507	499
Russia	Turuntaevo	52.1691	107.522	500
Russia	Barka	51.2841	107.556	659
Russia	Bar	51.301	107.558	789
Russia	Barka River	51.2919	107.559	788
Russia	Silikatnyi	51.75	107.567	671
Russia	Turuntaevo	52.1868	107.576	501.6
Russia	Zaboka channel	51.8007	107.585	497
Russia	Zaboka channel	51.8054	107.591	503
Russia	Zaboka channel	51.8068	107.597	501
Russia	Ulan-Ude	51.8333	107.6	497
Russia	Unegetey	52.1333	107.6	827
Russia	Tataurovo	51.5	107.633	751
Russia	Turuntaevo	52.25	107.633	855
Russia	Kirzavod	51.8335	107.634	561
Russia	Turuntaevo	52.2019	107.652	510
Russia	Turuntaevo	52.2018	107.67	509
Russia	Turnuy River	51.158	107.685	648
Russia	Tugnuyka River	51.1585	107.685	638
Russia	Surkhara River	51.0597	107.735	659
Russia	TETS-2	51.8094	107.772	571
Russia	Taltsy	51.841	107.776	522
Russia	Khuramsha, 15 km SW	51.6	107.783	810
Russia	Surkhara River	51.071	107.789	659
Russia	Erkhirik	51.8696	107.809	503
Russia	Nesterovo	52.3833	107.817	665
Russia	Baturino	52.3383	107.87	566
Russia	Dabata River	51.9041	107.875	518
Russia	Nesterovo	52.3668	107.875	552
Russia	Buy	50.65	107.9	633
Russia	Nizhnie Taltsy	51.8874	107.9	515.2
Russia	Generalskie Lakes	51.8033	107.907	619
Russia	Uda River	51.9167	107.933	531
Russia	Onokhoy	51.9382	108.06	528
Russia	Onokhoy	51.9667	108.083	531.9
Russia	Dlinka River	51.9489	108.118	532
Russia	Zaigraevo	51.8333	108.217	697
Russia	Nizhniy Narym	50.0833	108.233	705
Russia	Chelutay	51.7551	108.374	588
Russia	Ilka	51.7258	108.509	592
Russia	Ilka	51.7236	108.509	606.3
Russia	Ilka	51.7172	108.517	610.6
Russia	Kurba River	52.1833	108.6	695
Russia	Gudzhirnoe Lake	52.0352	108.617	580
Russia	Gudzhirnoe Lake	52.026	108.62	565
Russia	Khasurta, 4 km from	52.3	108.833	735
Russia	Lebedi restorant	52.1077	109.036	633
Russia	Mogoy Lake	52.1593	109.323	635
Russia	Kulskiy Stanok	52.1338	109.607	646
Russia	Kulskiy Stanok	52.1405	109.619	647
Russia	Kulskiy	52.1505	109.623	644
Russia	Khorinsk	52.1417	109.634	647
Russia	Khudun River	52.108	109.691	655
Russia	Khorinsk	52.1535	109.758	664
Russia	Kizhinga	51.8833	109.95	688
Russia	Yamarovka	50.6087	110.254	965
Russia	Dobo-Enkhor	51.9732	116.534	474
Russia	Atsagat	51.9776	118.534	471
Russia	Voskresenovka	48.05	132.883	74
Russia	Bastak	49.0833	132.983	252
Russia	Kleshenskoe Lake	49.7	129.9	122
Russia	Dolgoe Lake	49.7167	129.983	194
Russia	Sagibovo	48.9167	130.383	1
Russia	Pashkovo	48.8857	130.667	101
Russia	Bidzhan	47.9872	131.926	99
Russia	Ventselevo	47.7737	131.941	56
Russia	Dezhnyovo	47.784	132.167	53
Russia	Oktyabr'skoe	48.1027	132.568	119
Russia	Voskresenovka	48.039	132.854	104
Russia	Birobidzhan	48.7238	132.956	73
Russia	Valdgeim, 11 km SE	48.602	133.002	58
Russia	Birobidzhan – Khabarovsk highway, 10-th km	48.7252	133.038	72
Russia	Tarabarov Island, Zatirka	48.3833	134.533	36
Russia	Bol’shoi Ussiriiskii Island, Bezumka arm	48.3667	134.667	36
Russia	Bol’shoi Ussuriskii Island, Amurskaya arm	48.3167	134.75	39
Russia	Nikolaevka	48.5715	134.775	38
Russia	Priamurskaya	48.5198	134.889	38
Russia	Pokrovka	48.5232	134.952	35
Russia	imeni Telmana	48.5542	134.972	34
Russia	Medlyanka River mouth	51.7167	103.683	472
Russia	Irkut River mouth	52.3	104.267	421
Russia	Khoptogoi pad, Irkutsk	52.3167	104.3	430
Russia	Tonta, 7 km NE	52.9167	104.567	609
Russia	Nukhu-Nur Lake	53.1503	105.325	716
Russia	Goloustnaya River delta	52.0333	105.383	799
Russia	Shara-Nur Lake	53.1	106.267	881
Russia	Ust'-Anga	52.8007	106.471	496.5
Russia	Tonta	52.8667	106.483	613
Russia	Namish-Nur Lake	52.8333	106.583	594
Russia	Kholbo-Nur Lake	52.8833	106.583	617
Russia	Tsagan-Tyrm Lake	52.8667	106.6	624
Russia	Gyzgi-Nur Lake	52.9333	106.633	640
Russia	Kuchulga River	53.0045	106.706	489
Russia	Mukhar	53.0333	106.75	464
Russia	Khuzhir-Nugarskiy Gulf	53.0765	106.793	558
Russia	Zunduk	53.1	106.85	456
Russia	Tutaiskiy Gulf	52.9667	106.85	619
Russia	Kurkut Gulf	53.1333	106.867	464
Russia	Bazarnaya Gulf	53.0223	106.875	508
Russia	MRS	53.0183	106.892	479
Russia	Zagli Gulf, Olkhon Island	53.0537	106.973	450
Russia	Zagli Gulf, Olkhon Island	53.0576	106.976	453.6
Russia	Sarma River	53.3667	107.039	1209
Russia	Tazheranskaya steppe	53.2	107.4	566
Russia	Ivankovtsy	49.0833	134.45	51
Russia	Kamenka	48.6167	134.617	35
Russia	Kiya River	48.05	134.617	37
Russia	Utinoe	48.6333	134.65	46
Russia	Kazakevichevo	48.2667	134.733	53
Russia	Vyazemskiy	47.55	134.75	59
Russia	Ussuri River mouth	48.2667	134.75	68
Russia	Bychikha	48.3	134.817	76
Russia	Bolshekhekhtsirskiy Nature Reserve	48.2	134.833	569
Russia	Dormidontovka	47.7167	134.9	73
Russia	Korsakovskiy	48.35	134.967	56
Russia	Telegino	48.45	135.017	34
Russia	Amurskaya arm	48.3667	135.033	37
Russia	Dendrarii, Khabarovsk	48.4667	135.05	28
Russia	Khabarovsk	48.3667	135.05	41
Russia	Khabarovsk, Zelyonyi Island	48.4584	135.071	28
Russia	Khabarovsk, Solnechnaya and Zarechnoe	48.25	135.117	100
Russia	Chirki River mouth	48.1833	135.133	94
Russia	Petropavlovka	48.6667	135.533	76
Russia	Poletnoe	47.9	135.583	90
Russia	Malyshevo	48.7333	135.617	65
Russia	Beryozovyi	51.6597	135.668	164
Russia	Beryozovyi, Sonakh	51.6347	135.672	198
Russia	Elabuga	48.8	135.867	48
Russia	Novoussura	49.25	136.217	26
Russia	Bolon'skiy Nature Reserve	49.853	136.406	16
Russia	Zelenyi Island	49.4	136.45	19
Russia	Naikhin	49.2833	136.467	33
Russia	Dubovyi Mys	49.1	136.517	32
Russia	Kondon	51.2583	136.574	80
Russia	Malmyzh	49.85	136.75	14
Russia	Slavyanka	49.45	136.767	25
Russia	Khummi	50.4667	136.9	36
Russia	Komsomolsk-na-Amure	50.55	137.05	18
Russia	Komsomolskiy Nature Reserve	50.4667	137.05	125
Russia	Imeni Mendeleeva	50.7	137.167	88
Russia	Shargol Lake	50.7	137.35	15
Russia	Zolotoy cordon	50.8333	137.433	281
Russia	Bichi	50.75	137.65	46
Russia	Toloma	50.0333	137.733	87
Russia	Nizhnie Khalby	50.8	137.933	35
Russia	Sofiysk	51.5667	139.85	41
Russia	Bychiy	51.6	139.983	6
Russia	Bolshoe Kizi Lake	51.7	140.133	5
Russia	Mariinskoe	51.7333	140.183	24
Russia	Murav'yovka	49.8714	127.701	120.707
Russia	Golubinyi Utyos hill	42.4167	130.75	79
Russia	Sosnovyi	42.6582	131.236	29
Russia	Narva River	43.0667	131.317	60
Russia	Kedrovaya Pad' Nature Reserve	43.0833	131.417	139
Russia	Narva River	43.0381	131.436	9
Russia	Kedrovaya Pad' Nature Reserve	43.0667	131.55	199
Russia	Tavrichanka	43.3167	131.85	22
Russia	Novoselishche	44.65	131.85	106
Russia	Novonikolsk	43.85	131.867	29
Russia	Vladivostok	43.1167	131.917	149
Russia	Melgunovka	44.5703	131.94	83
Russia	Ussuri	43.7925	131.958	20
Russia	Vokzalnaya Damba	43.7667	131.967	48
Russia	Turiy Rog	45.2167	131.967	95
Russia	Komarovka River	43.7833	131.983	14
Russia	Ussuriysk	43.8167	131.983	39
Russia	Troitskoe	44.8333	132.033	76
Russia	Kamen-Rybolov	44.75	132.05	87
Russia	Novonikolaevka	44.9	132.1	68
Russia	Sosnovyi (Sosnovyi) Island	44.8833	132.167	64
Russia	Khorolskiy	44.6	132.183	71
Russia	Starodevitsa	44.5833	132.2	71
Russia	Khanka Lake	44.7	132.25	64
Russia	Khanka Lake	44.9736	132.384	64
Russia	Khanka Lake, Ryabokon' Peninsula	44.5503	132.386	67
Russia	Luzanova hill	44.5333	132.4	67
Russia	Ussuriiskiy Nature Reserve	43.6667	132.417	346
Russia	Ilistaya River	44.5505	132.474	64
Russia	Ilistaya River	44.4	132.517	68
Russia	Vostochnyi cordon	44.7333	132.65	67
Russia	Spasskiy	44.85	132.717	69
Russia	Khankayskiy Nature Reserve	44.908	132.739	68
Russia	Tigrovoy	43.1333	132.833	599
Russia	Sungacha River	45.2667	133.15	67
Russia	Partizanskaya River	43.25	133.283	129
Russia	Antonovka	44.9	133.35	92
Russia	Lesozavodsk	45.4667	133.4	85
Russia	Lazovskiy Nature Reserve	43.0167	134.083	182
Russia	Blagoveshchenka	46.5167	134.367	70
Russia	Novokamenka	48.603	134.808	30
Russia	Kreshchatik	44.0333	135.467	51
Russia	Kamenka	52.2524	136.326	69
Russia	Pomr' Gulf, Kem	53.6167	142.733	3
Russia	Sharasun	49.5869	111.69	968
Russia	Narasun	50.1	112.983	763
Russia	Priiskovaya	51.6763	112.993	706
Russia	Akshinskiy District	50.1909	113.276	967
Russia	Sokhotino	51.9833	113.3	650
Russia	Kenon Lake	52.0333	113.35	651
Russia	Kenon Lake	52.0539	113.357	652
Russia	Kenon Lake	52.0502	113.467	647
Russia	Chita	52.0333	113.483	646
Russia	Chita	52.0525	113.489	666
Russia	Tsasucheiskiy Bor Nature Reserve	50.4333	114.8	692
Russia	Verkhniy Tsasuchey	50.5167	115.067	616
Russia	Nizhniy Mukei Lake	49.9833	115.283	625
Russia	Barun-Torei Lake	50.0833	115.383	607
Russia	Un-Torey Lake	50.0223	115.491	596
Russia	Daurskiy Nature Reserve	50	115.667	596
Russia	Zun-Torey Lake	50.0667	115.8	596
Russia	between Onon and Borzya	50.4	115.8	619
Russia	Nercha River	52.0333	116.5	477
Russia	Borzya	50.4	116.567	688
Russia	Nerchinsk	51.9553	116.606	462
Russia	Priiskovaya	51.9167	116.617	472
Russia	Turga	51.05	116.65	832
Russia	Dauriya	49.92	116.839	667
Russia	Kuenga	52.0667	117.033	535
Russia	Tsagan-Olui	50.4667	117.167	873
Russia	Krasnokamensk	50.0833	118.083	634
Russia	Shara	50.8333	118.367	673
Russia	Dono River	50.8833	118.617	933
Russia	Kinda River	43.7337	134.421	1296
Russia	Olentuy	51.4211	114.367	815.521
