# Supplementary material for: Reconstruction of past distribution for the Mongolian toad, Strauchbufo raddei (Anura: Bufonidae) using environmental modeling
Source: PeerJ. 2020 Jun 5;8:e9216. doi: 10.7717/peerj.9216 (PMC7278888; doi:10.7717/peerj.9216)
Supplement: Table S2 [file peerj-08-9216-s002.xlsx]

## Sheet: Table S2
Table S2. Bioclimatic layers used to compute the GIS models under the Holocene and Pleistocene climate conditions.
Period	Time (ka)	Spatial resolution (minutes)	Atmospheric circulation model	Bioclimatic layers	Source
Late Holocene	4.20-0.30	2.5	–	1-5, 15, 16, 19	http://www.paleoclim.org/
Mid Holocene	~6.00	0.5	CCSM4	1-5, 15, 16, 19	https://www.worldclim.org/paleo-climate1
Early Holocene	11.70-8.33	2.5	–	1-5, 15, 16, 19	http://www.paleoclim.org/
Late Pleistocene (YDS)	12.90-11.70	2.5	–	1-5, 15, 16, 19	http://www.paleoclim.org/
Late Pleistocene (GI-1)	14.70-12.90	2.5	–	1-5, 15, 16, 19	http://www.paleoclim.org/
Late Pleistocene (HS-1)	17.00-14.70	2.5	–	1-5, 15, 16, 19	http://www.paleoclim.org/
Last Glacial Maximum	~22.00	2.5	CCSM4	1-5, 15, 16, 19	https://www.worldclim.org/paleo-climate1
Middle Pleistocene (MIS19)	~787.00	2.5	–	1, 4, 15, 16, 19	http://www.paleoclim.org/
