# Supplementary material for: Reconstruction of past distribution for the Mongolian toad, Strauchbufo raddei (Anura: Bufonidae) using environmental modeling
Source: PeerJ. 2020 Jun 5;8:e9216. doi: 10.7717/peerj.9216 (PMC7278888; doi:10.7717/peerj.9216)
Supplement: Table S3 — Note: l is linear, q is quadratic, p is product, t is threshold, and h is hinge. [file peerj-08-9216-s003.xlsx]

## Sheet: Table S3
Table S3. Performance statistics for all candidate models.
Note: l is linear, q is quadratic, p is product, t is threshold, and h is hinge.
Model			Partial ROC	Omission rate at 5%	AICc	delta AICc
Regularization multiplier	Feature class	Set of layers
0.5	l	1	0	0.0155642	13377.1	722.443
0.5	l	2	0	0.0505837	13670	1015.35
0.5	q	1	0	0.0389105	13274.3	619.628
0.5	q	2	0	0.0428016	13543.7	888.974
0.5	p	1	0	0.0505837	12943.7	288.981
0.5	p	2	0	0.0155642	13536.5	881.752
0.5	t	1	0	0.116732	12747.5	92.7781
0.5	t	2	0	0.101167	13042.1	387.434
0.5	h	1	0	0.0466926	12869.8	215.057
0.5	h	2	0	0.0544747	13119.6	464.923
0.5	lq	1	0	0.0272374	13075.9	421.162
0.5	lq	2	0	0.0389105	13344.1	689.397
0.5	lp	1	0	0.0428016	12921.9	267.177
0.5	lp	2	0	0.0233463	13497.9	843.241
0.5	lt	1	0	0.116732	12747.5	92.7781
0.5	lt	2	0	0.101167	13042.1	387.434
0.5	lh	1	0	0.0466926	12873.9	219.155
0.5	lh	2	0	0.0505837	13119.6	464.923
0.5	qp	1	0	0.0311284	12881.4	226.668
0.5	qp	2	0	0.0350195	13360.3	705.598
0.5	qt	1	0	0.116732	12747.5	92.7781
0.5	qt	2	0	0.101167	13045.1	390.37
0.5	qh	1	0	0.0428016	12805.4	150.717
0.5	qh	2	0	0.0544747	13144.1	489.412
0.5	pt	1	0	0.116732	12756.6	101.914
0.5	pt	2	0	0.0894942	13048	393.283
0.5	ph	1	0	0.0544747	12850.3	195.578
0.5	ph	2	0	0.0544747	13117.9	463.239
0.5	th	1	0	0.120623	12746.3	91.5986
0.5	th	2	0	0.0972763	13040.6	385.895
0.5	lqp	1	0	0.0272374	12912	257.251
0.5	lqp	2	0	0.0428016	13312.6	657.941
0.5	lqt	1	0	0.116732	12747.5	92.7781
0.5	lqt	2	0	0.101167	13045.1	390.37
0.5	lqh	1	0	0.0428016	12808.9	154.215
0.5	lqh	2	0	0.0544747	13147	492.279
0.5	lpt	1	0	0.116732	12756.6	101.914
0.5	lpt	2	0	0.0894942	13048	393.283
0.5	lph	1	0	0.0544747	12850.3	195.578
0.5	lph	2	0	0.0544747	13117.9	463.239
0.5	qpt	1	0	0.116732	12761.1	106.448
0.5	qpt	2	0	0.0894942	13047.7	393.016
0.5	qph	1	0	0.0544747	12812.4	157.68
0.5	qph	2	0	0.0622568	13112.5	457.797
0.5	qth	1	0	0.120623	12746.3	91.5986
0.5	qth	2	0	0.0972763	13040.6	385.895
0.5	pth	1	0	0.128405	12746.2	91.5392
0.5	pth	2	0	0.0856031	13052.1	397.405
0.5	lqpt	1	0	0.116732	12761.1	106.448
0.5	lqpt	2	0	0.0894942	13047.7	393.016
0.5	lqph	1	0	0.0583658	12812.4	157.68
0.5	lqph	2	0	0.0544747	13112.5	457.797
0.5	lqth	1	0	0.120623	12746.3	91.5986
0.5	lqth	2	0	0.0972763	13040.6	385.895
0.5	lpth	1	0	0.128405	12746.2	91.5392
0.5	lpth	2	0	0.0856031	13052.1	397.405
0.5	lqpth	1	0	0.124514	12753.6	98.8895
0.5	lqpth	2	0	0.0817121	13049	394.28
1.0	l	1	0	0.0155642	13389.2	734.501
1.0	l	2	0	0.0505837	13670.3	1015.65
1.0	q	1	0	0.0350195	13290.9	636.224
1.0	q	2	0	0.0428016	13544.2	889.522
1.0	p	1	0	0.0350195	13034.8	380.05
1.0	p	2	0	0.0155642	13537.9	883.228
1.0	t	1	0	0.07393	12661.6	6.9282
1.0	t	2	0	0.0622568	13053.5	398.839
1.0	h	1	0	0.0311284	12824.7	170.018
1.0	h	2	0	0.0466926	13120.7	465.982
1.0	lq	1	0	0.0272374	13103.1	448.349
1.0	lq	2	0	0.0466926	13361.3	706.616
1.0	lp	1	0	0.0311284	13064.8	410.132
1.0	lp	2	0	0.0194553	13501.2	846.49
1.0	lt	1	0	0.07393	12670.7	16.0278
1.0	lt	2	0	0.0583658	13053.5	398.839
1.0	lh	1	0	0.0311284	12833.8	179.125
1.0	lh	2	0	0.0466926	13110.7	456.035
1.0	qp	1	0	0.0466926	12988.8	334.069
1.0	qp	2	0	0.0428016	13368.4	713.716
1.0	qt	1	0	0.0700389	12661.6	6.9282
1.0	qt	2	0	0.0583658	13055.9	401.167
1.0	qh	1	0	0.0311284	12832.5	177.77
1.0	qh	2	0	0.0466926	13118.1	463.413
1.0	pt	1	0	0.0622568	12655.3	0.551316
1.0	pt	2	0	0.0622568	13057.2	402.486
1.0	ph	1	0	0.0311284	12781	126.287
1.0	ph	2	0	0.0544747	13086.8	432.098
1.0	th	1	0	0.07393	12673.6	18.9484
1.0	th	2	0	0.0622568	13058	403.34
1.0	lqp	1	0	0.0389105	12999.8	345.072
1.0	lqp	2	0	0.0428016	13349.1	694.389
1.0	lqt	1	0	0.0700389	12666.4	11.7079
1.0	lqt	2	0	0.0583658	13055.9	401.167
1.0	lqh	1	0	0.0311284	12835.3	180.57
1.0	lqh	2	0	0.0466926	13108.3	453.557
1.0	lpt	1	0	0.0622568	12655.3	0.551316
1.0	lpt	2	0	0.0583658	13057.2	402.486
1.0	lph	1	0	0.0311284	12784.7	130.005
1.0	lph	2	0	0.0505837	13094	439.292
1.0	qpt	1	0	0.0622568	12654.7	0
1.0	qpt	2	0	0.0622568	13060.4	405.737
1.0	qph	1	0	0.0311284	12793.3	138.649
1.0	qph	2	0	0.0505837	13120	465.304
1.0	qth	1	0	0.0700389	12673.6	18.9484
1.0	qth	2	0	0.0544747	13063.4	408.695
1.0	pth	1	0	0.07393	12666.7	12.0155
1.0	pth	2	0	0.0544747	13066.1	411.428
1.0	lqpt	1	0	0.0622568	12654.7	0
1.0	lqpt	2	0	0.0583658	13060.4	405.737
1.0	lqph	1	0	0.0311284	12793.3	138.649
1.0	lqph	2	0	0.0505837	13121.7	466.959
1.0	lqth	1	0	0.0700389	12689.6	34.9423
1.0	lqth	2	0	0.0544747	13063.4	408.695
1.0	lpth	1	0	0.07393	12666.7	12.0155
1.0	lpth	2	0	0.0544747	13066.1	411.428
1.0	lqpth	1	0	0.07393	12677.7	23.0355
1.0	lqpth	2	0	0.0544747	13063.1	408.393
1.5	l	1	0	0.0077821	13400.6	745.948
1.5	l	2	0	0.0505837	13670.7	1016.02
1.5	q	1	0	0.0350195	13301	646.251
1.5	q	2	0	0.0428016	13544.9	890.155
1.5	p	1	0	0.0311284	13146.9	492.182
1.5	p	2	0	0.0155642	13540	885.342
1.5	t	1	0	0.0700389	12709.9	55.1887
1.5	t	2	0	0.0622568	13063.4	408.706
1.5	h	1	0	0.0311284	12802.8	148.069
1.5	h	2	0	0.0428016	13126.9	472.204
1.5	lq	1	0	0.0311284	13130.4	475.723
1.5	lq	2	0	0.0466926	13386.4	731.697
1.5	lp	1	0	0.0311284	13158.2	503.491
1.5	lp	2	0	0.0194553	13505.7	851.001
1.5	lt	1	0	0.0466926	12698.1	43.4421
1.5	lt	2	0	0.0544747	13077.9	423.149
1.5	lh	1	0	0.0233463	12804.5	149.759
1.5	lh	2	0	0.0350195	13126.7	471.997
1.5	qp	1	0	0.0389105	13091.8	437.147
1.5	qp	2	0	0.0505837	13378.5	723.821
1.5	qt	1	0	0.0544747	12708.6	53.8659
1.5	qt	2	0	0.0583658	13076.8	422.13
1.5	qh	1	0	0.0311284	12807.2	152.524
1.5	qh	2	0	0.0389105	13131.7	476.993
1.5	pt	1	0	0.0544747	12690.8	36.1252
1.5	pt	2	0	0.0583658	13072.9	418.237
1.5	ph	1	0	0.0350195	12806.4	151.701
1.5	ph	2	0	0.0466926	13124.2	469.482
1.5	th	1	0	0.0622568	12712.7	57.9551
1.5	th	2	0	0.0505837	13077	422.336
1.5	lqp	1	0	0.0389105	13052.8	398.055
1.5	lqp	2	0	0.0544747	13370.9	716.212
1.5	lqt	1	0	0.0428016	12692.3	37.6288
1.5	lqt	2	0	0.0544747	13083.8	429.107
1.5	lqh	1	0	0.0311284	12804.5	149.769
1.5	lqh	2	0	0.0350195	13125.8	471.05
1.5	lpt	1	0	0.0505837	12690.9	36.1579
1.5	lpt	2	0	0.0583658	13081.5	426.843
1.5	lph	1	0	0.0389105	12816.2	161.547
1.5	lph	2	0	0.0389105	13129.5	474.827
1.5	qpt	1	0	0.0505837	12706.3	51.5524
1.5	qpt	2	0	0.0583658	13074.4	419.699
1.5	qph	1	0	0.0350195	12809.2	154.505
1.5	qph	2	0	0.0466926	13121.3	466.586
1.5	qth	1	0	0.0544747	12716.6	61.8741
1.5	qth	2	0	0.0505837	13072.4	417.662
1.5	pth	1	0	0.0428016	12688.9	34.1661
1.5	pth	2	0	0.0544747	13079.5	424.765
1.5	lqpt	1	0	0.0466926	12705.1	50.4286
1.5	lqpt	2	0	0.0544747	13083.8	429.107
1.5	lqph	1	0	0.0350195	12813.4	158.718
1.5	lqph	2	0	0.0466926	13129	474.343
1.5	lqth	1	0	0.0505837	12718.1	63.4107
1.5	lqth	2	0	0.0505837	13076.5	421.805
1.5	lpth	1	0	0.0428016	12688.9	34.1661
1.5	lpth	2	0	0.0505837	13080.5	425.843
1.5	lqpth	1	0	0.0389105	12685	30.3117
1.5	lqpth	2	0	0.0505837	13082.9	428.228
2.0	l	1	0	0.0077821	13413.8	759.092
2.0	l	2	0	0.0505837	13671.2	1016.46
2.0	q	1	0	0.0272374	13305.2	650.468
2.0	q	2	0	0.0428016	13545.6	890.87
2.0	p	1	0	0.0311284	13185.6	530.856
2.0	p	2	0	0.0155642	13542.8	888.05
2.0	t	1	0	0.0583658	12761.8	107.079
2.0	t	2	0	0.0622568	13079	424.345
2.0	h	1	0	0.0272374	12825.1	170.433
2.0	h	2	0	0.0350195	13140.4	485.701
2.0	lq	1	0	0.0272374	13161.8	507.088
2.0	lq	2	0	0.0466926	13393.5	738.799
2.0	lp	1	0	0.0350195	13187.3	532.642
2.0	lp	2	0	0.0194553	13511.3	856.604
2.0	lt	1	0	0.0544747	12760.5	105.816
2.0	lt	2	0	0.0505837	13094	439.311
2.0	lh	1	0	0.0233463	12828.3	173.614
2.0	lh	2	0	0.0350195	13119.7	464.987
2.0	qp	1	0	0.0350195	13134.4	479.685
2.0	qp	2	0	0.0466926	13390.5	735.751
2.0	qt	1	0	0.0466926	12771.1	116.37
2.0	qt	2	0	0.0583658	13096.6	441.895
2.0	qh	1	0	0.0311284	12844.5	189.781
2.0	qh	2	0	0.0350195	13123.8	469.082
2.0	pt	1	0	0.0350195	12763.6	108.929
2.0	pt	2	0	0.0583658	13092.5	437.845
2.0	ph	1	0	0.0311284	12811.8	157.076
2.0	ph	2	0	0.0389105	13141.8	487.08
2.0	th	1	0	0.0428016	12750.5	95.8452
2.0	th	2	0	0.0505837	13107.9	453.216
2.0	lqp	1	0	0.0311284	13091.1	436.386
2.0	lqp	2	0	0.0428016	13385.7	731.003
2.0	lqt	1	0	0.0466926	12781.6	126.885
2.0	lqt	2	0	0.0544747	13096.8	442.104
2.0	lqh	1	0	0.0272374	12843	188.282
2.0	lqh	2	0	0.0350195	13114.6	459.934
2.0	lpt	1	0	0.0389105	12765.1	110.361
2.0	lpt	2	0	0.0505837	13096.6	441.926
2.0	lph	1	0	0.0311284	12809.6	154.93
2.0	lph	2	0	0.0389105	13120.7	466.02
2.0	qpt	1	0	0.0389105	12771.4	116.744
2.0	qpt	2	0	0.0622568	13100	445.267
2.0	qph	1	0	0.0311284	12823.2	168.453
2.0	qph	2	0	0.0350195	13123.6	468.928
2.0	qth	1	0	0.0466926	12751.8	97.1447
2.0	qth	2	0	0.0389105	13090.5	435.802
2.0	pth	1	0	0.0428016	12720.2	65.4875
2.0	pth	2	0	0.0544747	13101.6	446.929
2.0	lqpt	1	0	0.0428016	12756.9	102.217
2.0	lqpt	2	0	0.0505837	13099.3	444.572
2.0	lqph	1	0	0.0311284	12823.2	168.453
2.0	lqph	2	0	0.0350195	13123.8	469.113
2.0	lqth	1	0	0.0350195	12730.2	75.5285
2.0	lqth	2	0	0.0389105	13098	443.291
2.0	lpth	1	0	0.0428016	12720.2	65.4875
2.0	lpth	2	0	0.0544747	13104.3	449.592
2.0	lqpth	1	0	0.0428016	12718.8	64.0559
2.0	lqpth	2	0	0.0505837	13097.1	442.403
2.5	l	1	0	0.0077821	13420.1	765.445
2.5	l	2	0	0.0505837	13671.7	1016.97
2.5	q	1	0	0.0233463	13310.1	655.405
2.5	q	2	0	0.0428016	13546.4	891.662
2.5	p	1	0	0.0233463	13207.1	552.354
2.5	p	2	0	0.0155642	13546	891.306
2.5	t	1	0	0.07393	12817.3	162.609
2.5	t	2	0	0.0622568	13090.8	436.073
2.5	h	1	0	0.0272374	12855	200.346
2.5	h	2	0	0.0311284	13139.6	484.946
2.5	lq	1	0	0.0233463	13198.4	543.675
2.5	lq	2	0	0.0466926	13394.9	740.184
2.5	lp	1	0	0.0194553	13204.4	549.725
2.5	lp	2	0	0.0155642	13517.8	863.089
2.5	lt	1	0	0.0389105	12822.6	167.907
2.5	lt	2	0	0.0466926	13111.9	457.157
2.5	lh	1	0	0.0311284	12864	209.339
2.5	lh	2	0	0.0272374	13141.9	487.229
2.5	qp	1	0	0.0350195	13168.3	513.555
2.5	qp	2	0	0.0466926	13394.1	739.425
2.5	qt	1	0	0.0583658	12825.5	170.758
2.5	qt	2	0	0.0544747	13108.6	453.897
2.5	qh	1	0	0.0272374	12866	211.27
2.5	qh	2	0	0.0350195	13132.6	477.913
2.5	pt	1	0	0.0311284	12812.6	157.865
2.5	pt	2	0	0.0544747	13108.9	454.223
2.5	ph	1	0	0.0389105	12822.9	168.227
2.5	ph	2	0	0.0350195	13141.3	486.56
2.5	th	1	0	0.0350195	12795.4	140.649
2.5	th	2	0	0.0389105	13103.8	449.145
2.5	lqp	1	0	0.0272374	13130.5	475.842
2.5	lqp	2	0	0.0466926	13390.7	735.989
2.5	lqt	1	0	0.0389105	12838.5	183.779
2.5	lqt	2	0	0.0544747	13105.5	450.809
2.5	lqh	1	0	0.0311284	12852	197.291
2.5	lqh	2	0	0.0272374	13135.5	480.763
2.5	lpt	1	0	0.0311284	12810.8	156.071
2.5	lpt	2	0	0.0466926	13116.7	462.033
2.5	lph	1	0	0.0389105	12829	174.276
2.5	lph	2	0	0.0350195	13135.5	480.772
2.5	qpt	1	0	0.0350195	12820.2	165.469
2.5	qpt	2	0	0.0583658	13116.3	461.588
2.5	qph	1	0	0.0389105	12819.5	164.775
2.5	qph	2	0	0.0350195	13135.7	480.967
2.5	qth	1	0	0.0311284	12784.4	129.739
2.5	qth	2	0	0.0389105	13101.2	446.532
2.5	pth	1	0	0.0389105	12776.4	121.713
2.5	pth	2	0	0.0505837	13114.3	459.594
2.5	lqpt	1	0	0.0389105	12813	158.279
2.5	lqpt	2	0	0.0505837	13109	454.273
2.5	lqph	1	0	0.0389105	12812.8	158.109
2.5	lqph	2	0	0.0350195	13127.1	472.373
2.5	lqth	1	0	0.0233463	12777.8	123.137
2.5	lqth	2	0	0.0389105	13105.2	450.487
2.5	lpth	1	0	0.0389105	12768.9	114.2
2.5	lpth	2	0	0.0544747	13105.8	451.132
2.5	lqpth	1	0	0.0389105	12765.3	110.593
2.5	lqpth	2	0	0.0544747	13108.6	453.915
3.0	l	1	0	0.0077821	13424.7	770.046
3.0	l	2	0	0.0505837	13672.2	1017.54
3.0	q	1	0	0.0272374	13315.6	660.882
3.0	q	2	0	0.0428016	13547.2	892.53
3.0	p	1	0	0.0155642	13232.9	578.179
3.0	p	2	0	0.0272374	13549.8	895.063
3.0	t	1	0	0.0700389	12869.6	214.908
3.0	t	2	0	0.0622568	13114.2	459.496
3.0	h	1	0	0.0311284	12912.8	258.1
3.0	h	2	0	0.0311284	13133.1	478.387
3.0	lq	1	0	0.0233463	13226.2	571.54
3.0	lq	2	0	0.0466926	13396.4	741.745
3.0	lp	1	0	0.0155642	13220.1	565.362
3.0	lp	2	0	0.0155642	13525	870.343
3.0	lt	1	0	0.0311284	12877.1	222.357
3.0	lt	2	0	0.0466926	13126.9	472.211
3.0	lh	1	0	0.0350195	12874.2	219.545
3.0	lh	2	0	0.0311284	13141	486.294
3.0	qp	1	0	0.0350195	13202	547.29
3.0	qp	2	0	0.0466926	13396.3	741.622
3.0	qt	1	0	0.0583658	12886.4	231.74
3.0	qt	2	0	0.0428016	13128.9	474.248
3.0	qh	1	0	0.0350195	12873.2	218.449
3.0	qh	2	0	0.0272374	13135.1	480.385
3.0	pt	1	0	0.0389105	12856.7	201.955
3.0	pt	2	0	0.0428016	13130.6	475.943
3.0	ph	1	0	0.0466926	12861.4	206.673
3.0	ph	2	0	0.0350195	13145	490.302
3.0	th	1	0	0.0311284	12838.4	183.734
3.0	th	2	0	0.0389105	13115.6	460.948
3.0	lqp	1	0	0.0233463	13167.1	512.422
3.0	lqp	2	0	0.0466926	13396.6	741.929
3.0	lqt	1	0	0.0389105	12876.5	221.835
3.0	lqt	2	0	0.0505837	13123.7	469.007
3.0	lqh	1	0	0.0350195	12857.4	202.701
3.0	lqh	2	0	0.0311284	13137.4	482.681
3.0	lpt	1	0	0.0311284	12862.7	207.994
3.0	lpt	2	0	0.0389105	13128.1	473.41
3.0	lph	1	0	0.0428016	12857.8	203.073
3.0	lph	2	0	0.0350195	13145.4	490.738
3.0	qpt	1	0	0.0272374	12864.5	209.81
3.0	qpt	2	0	0.0505837	13129.7	474.975
3.0	qph	1	0	0.0311284	12833.1	178.412
3.0	qph	2	0	0.0350195	13141.8	487.127
3.0	qth	1	0	0.0311284	12833.9	179.189
3.0	qth	2	0	0.0389105	13128.5	473.822
3.0	pth	1	0	0.0428016	12800.1	145.39
3.0	pth	2	0	0.0350195	13133.7	479.039
3.0	lqpt	1	0	0.0272374	12862.8	208.12
3.0	lqpt	2	0	0.0466926	13124.3	469.573
3.0	lqph	1	0	0.0311284	12849.1	194.39
3.0	lqph	2	0	0.0350195	13145.7	490.995
3.0	lqth	1	0	0.0233463	12821.1	166.368
3.0	lqth	2	0	0.0350195	13130.6	475.873
3.0	lpth	1	0	0.0428016	12797.2	142.531
3.0	lpth	2	0	0.0389105	13126.4	471.72
3.0	lqpth	1	0	0.0311284	12802.1	147.444
3.0	lqpth	2	0	0.0389105	13131.2	476.545
3.5	l	1	0	0.0077821	13431.9	777.246
3.5	l	2	0	0.0505837	13672.9	1018.17
3.5	q	1	0	0.0311284	13321.5	666.83
3.5	q	2	0	0.0428016	13548.2	893.47
3.5	p	1	0	0.0155642	13253	598.288
3.5	p	2	0	0.0350195	13554	899.274
3.5	t	1	0	0.0856031	12929.5	274.806
3.5	t	2	0	0.0661479	13135.1	480.37
3.5	h	1	0	0.0350195	12922.3	267.553
3.5	h	2	0	0.0233463	13144.2	489.462
3.5	lq	1	0	0.0233463	13249.5	594.763
3.5	lq	2	0	0.0466926	13398.2	743.477
3.5	lp	1	0	0.0155642	13231	576.323
3.5	lp	2	0	0.0155642	13533.2	878.535
3.5	lt	1	0	0.0311284	12913.4	258.734
3.5	lt	2	0	0.0428016	13135.5	480.772
3.5	lh	1	0	0.0350195	12888.3	233.567
3.5	lh	2	0	0.0311284	13157.3	502.629
3.5	qp	1	0	0.0272374	13223.4	568.732
3.5	qp	2	0	0.0466926	13398.8	744.059
3.5	qt	1	0	0.0583658	12942.1	287.381
3.5	qt	2	0	0.0505837	13144.9	490.212
3.5	qh	1	0	0.0389105	12896.7	242.026
3.5	qh	2	0	0.0311284	13150.8	496.134
3.5	pt	1	0	0.0428016	12908.5	253.849
3.5	pt	2	0	0.0389105	13154.3	499.619
3.5	ph	1	0	0.0428016	12870.1	215.381
3.5	ph	2	0	0.0350195	13139.5	484.833
3.5	th	1	0	0.0311284	12857.5	202.824
3.5	th	2	0	0.0311284	13134.1	479.374
3.5	lqp	1	0	0.0233463	13206.4	551.706
3.5	lqp	2	0	0.0505837	13400.9	746.175
3.5	lqt	1	0	0.0428016	12907.9	253.185
3.5	lqt	2	0	0.0466926	13142.3	487.594
3.5	lqh	1	0	0.0350195	12891	236.319
3.5	lqh	2	0	0.0311284	13150.4	495.706
3.5	lpt	1	0	0.0389105	12908.8	254.124
3.5	lpt	2	0	0.0428016	13139.6	484.851
3.5	lph	1	0	0.0428016	12878.5	223.806
3.5	lph	2	0	0.0350195	13143.4	488.721
3.5	qpt	1	0	0.0272374	12901.5	246.82
3.5	qpt	2	0	0.0505837	13152.1	497.437
3.5	qph	1	0	0.0389105	12865	210.274
3.5	qph	2	0	0.0350195	13138.5	483.782
3.5	qth	1	0	0.0311284	12855.6	200.855
3.5	qth	2	0	0.0311284	13131.6	476.872
3.5	pth	1	0	0.0428016	12830.3	175.603
3.5	pth	2	0	0.0350195	13139.9	485.248
3.5	lqpt	1	0	0.0272374	12893.5	238.78
3.5	lqpt	2	0	0.0505837	13146.5	491.832
3.5	lqph	1	0	0.0311284	12862.8	208.132
3.5	lqph	2	0	0.0350195	13144.5	489.791
3.5	lqth	1	0	0.0233463	12860	205.326
3.5	lqth	2	0	0.0311284	13140.4	485.726
3.5	lpth	1	0	0.0389105	12831.2	176.51
3.5	lpth	2	0	0.0350195	13141.6	486.876
3.5	lqpth	1	0	0.0311284	12832.8	178.077
3.5	lqpth	2	0	0.0350195	13136.8	482.114
4.0	l	1	0	0.0077821	13438.1	783.371
4.0	l	2	0	0.0544747	13673.6	1018.87
4.0	q	1	0	0.0350195	13327.9	673.155
4.0	q	2	0	0.0428016	13549.2	894.478
4.0	p	1	0	0.0155642	13264.9	610.235
4.0	p	2	0	0.0350195	13558.6	903.916
4.0	t	1	0	0.0933852	12973.8	319.063
4.0	t	2	0	0.0661479	13156.8	502.11
4.0	h	1	0	0.0350195	12903.7	248.999
4.0	h	2	0	0.0233463	13142.6	487.894
4.0	lq	1	0	0.0233463	13256.2	601.45
4.0	lq	2	0	0.0466926	13400.1	745.369
4.0	lp	1	0	0.0155642	13241.6	586.873
4.0	lp	2	0	0.0194553	13542.7	887.964
4.0	lt	1	0	0.0311284	12949.9	295.218
4.0	lt	2	0	0.0428016	13155.4	500.667
4.0	lh	1	0	0.0311284	12913.2	258.519
4.0	lh	2	0	0.0350195	13156.5	501.802
4.0	qp	1	0	0.0272374	13236.5	581.824
4.0	qp	2	0	0.0466926	13401.4	746.73
4.0	qt	1	0	0.0466926	12978.9	324.231
4.0	qt	2	0	0.0544747	13161.3	506.638
4.0	qh	1	0	0.0389105	12915.3	260.624
4.0	qh	2	0	0.0311284	13147.2	492.502
4.0	pt	1	0	0.0350195	12947.6	292.853
4.0	pt	2	0	0.0389105	13183.6	528.885
4.0	ph	1	0	0.0428016	12867.5	212.789
4.0	ph	2	0	0.0350195	13152.3	497.644
4.0	th	1	0	0.0350195	12884.6	229.943
4.0	th	2	0	0.0272374	13136.1	481.371
4.0	lqp	1	0	0.0272374	13231.4	576.671
4.0	lqp	2	0	0.0466926	13401.8	747.12
4.0	lqt	1	0	0.0389105	12949.9	295.205
4.0	lqt	2	0	0.0466926	13160.7	505.995
4.0	lqh	1	0	0.0272374	12910.2	255.544
4.0	lqh	2	0	0.0389105	13145.9	491.16
4.0	lpt	1	0	0.0350195	12948.5	293.822
4.0	lpt	2	0	0.0428016	13160.7	505.984
4.0	lph	1	0	0.0428016	12885.9	231.176
4.0	lph	2	0	0.0350195	13146.1	491.395
4.0	qpt	1	0	0.0272374	12954.2	299.522
4.0	qpt	2	0	0.0505837	13172.3	517.57
4.0	qph	1	0	0.0428016	12867.4	212.661
4.0	qph	2	0	0.0350195	13150.9	496.204
4.0	qth	1	0	0.0350195	12880.1	225.351
4.0	qth	2	0	0.0272374	13149.3	494.552
4.0	pth	1	0	0.0428016	12863.3	208.648
4.0	pth	2	0	0.0350195	13152	497.348
4.0	lqpt	1	0	0.0311284	12953.2	298.542
4.0	lqpt	2	0	0.0466926	13167.7	512.983
4.0	lqph	1	0	0.0466926	12868.5	213.803
4.0	lqph	2	0	0.0350195	13154.2	499.537
4.0	lqth	1	0	0.0272374	12888.2	233.539
4.0	lqth	2	0	0.0311284	13142.1	487.405
4.0	lpth	1	0	0.0428016	12865.4	210.68
4.0	lpth	2	0	0.0350195	13153.2	498.496
4.0	lqpth	1	0	0.0350195	12861.8	207.124
4.0	lqpth	2	0	0.0350195	13145.6	490.916
4.5	l	1	0	0.0077821	13444.9	790.16
4.5	l	2	0	0.0544747	13674.3	1019.62
4.5	q	1	0	0.0389105	13334.5	679.83
4.5	q	2	0	0.0428016	13550.3	895.552
4.5	p	1	0	0.0155642	13277.5	622.811
4.5	p	2	0	0.0311284	13563.6	908.927
4.5	t	1	0	0.0933852	13026	371.321
4.5	t	2	0	0.0661479	13170	515.273
4.5	h	1	0	0.0389105	12946.5	291.788
4.5	h	2	0	0.0233463	13157.1	502.366
4.5	lq	1	0	0.0233463	13259.1	604.448
4.5	lq	2	0	0.0466926	13402.1	747.413
4.5	lp	1	0	0.0155642	13252.2	597.459
4.5	lp	2	0	0.0272374	13552.6	897.863
4.5	lt	1	0	0.0350195	12988.3	333.621
4.5	lt	2	0	0.0428016	13177.1	522.378
4.5	lh	1	0	0.0311284	12937.6	282.882
4.5	lh	2	0	0.0311284	13153.9	499.17
4.5	qp	1	0	0.0272374	13243.5	588.771
4.5	qp	2	0	0.0466926	13404.3	749.624
4.5	qt	1	0	0.0466926	13019	364.252
4.5	qt	2	0	0.0544747	13183.3	528.573
4.5	qh	1	0	0.0350195	12930.6	275.916
4.5	qh	2	0	0.0389105	13156.3	501.642
4.5	pt	1	0	0.0311284	12979.6	324.873
4.5	pt	2	0	0.0428016	13203.4	548.674
4.5	ph	1	0	0.0505837	12883.3	228.616
4.5	ph	2	0	0.0389105	13157.7	503.048
4.5	th	1	0	0.0311284	12920.4	265.678
4.5	th	2	0	0.0233463	13146.8	492.051
4.5	lqp	1	0	0.0194553	13234	579.281
4.5	lqp	2	0	0.0466926	13404.6	749.941
4.5	lqt	1	0	0.0272374	12989.8	335.078
4.5	lqt	2	0	0.0466926	13182.8	528.099
4.5	lqh	1	0	0.0272374	12930.1	275.396
4.5	lqh	2	0	0.0311284	13158.2	503.481
4.5	lpt	1	0	0.0311284	12983.4	328.667
4.5	lpt	2	0	0.0428016	13181.5	526.847
4.5	lph	1	0	0.0505837	12884.8	230.067
4.5	lph	2	0	0.0350195	13151	496.265
4.5	qpt	1	0	0.0311284	12982.7	328.037
4.5	qpt	2	0	0.0466926	13196.8	542.087
4.5	qph	1	0	0.0505837	12882.9	228.202
4.5	qph	2	0	0.0350195	13153.4	498.746
4.5	qth	1	0	0.0350195	12915.2	260.529
4.5	qth	2	0	0.0311284	13147.3	492.622
4.5	pth	1	0	0.0428016	12886.7	231.974
4.5	pth	2	0	0.0389105	13149.7	494.969
4.5	lqpt	1	0	0.0389105	12984.3	329.64
4.5	lqpt	2	0	0.0428016	13191.2	536.451
4.5	lqph	1	0	0.0466926	12885.4	230.661
4.5	lqph	2	0	0.0350195	13148.3	493.594
4.5	lqth	1	0	0.0272374	12902.1	247.447
4.5	lqth	2	0	0.0311284	13157.6	502.93
4.5	lpth	1	0	0.0544747	12884	229.29
4.5	lpth	2	0	0.0389105	13146.7	492.046
4.5	lqpth	1	0	0.0350195	12887.8	233.098
4.5	lqpth	2	0	0.0350195	13142.7	488.046
5.0	l	1	0	0.0077821	13452.4	797.683
5.0	l	2	0	0.0544747	13675.1	1020.44
5.0	q	1	0	0.0428016	13341.5	686.785
5.0	q	2	0	0.0428016	13551.4	896.689
5.0	p	1	0	0.0155642	13290.5	635.814
5.0	p	2	0	0.0311284	13569	914.285
5.0	t	1	0	0.0933852	13070.2	415.455
5.0	t	2	0	0.0583658	13178.6	523.877
5.0	h	1	0	0.0350195	12959.2	304.462
5.0	h	2	0	0.0233463	13161.5	506.831
5.0	lq	1	0	0.0233463	13263.2	608.499
5.0	lq	2	0	0.0466926	13404.3	749.602
5.0	lp	1	0	0.0155642	13265	610.268
5.0	lp	2	0	0.0350195	13563.4	908.661
5.0	lt	1	0	0.0272374	13016.2	361.486
5.0	lt	2	0	0.0428016	13198.1	543.413
5.0	lh	1	0	0.0311284	12954.8	300.066
5.0	lh	2	0	0.0311284	13161.5	506.843
5.0	qp	1	0	0.0272374	13248.2	593.48
5.0	qp	2	0	0.0466926	13407.4	752.746
5.0	qt	1	0	0.0466926	13058.8	404.135
5.0	qt	2	0	0.0505837	13206.7	552.035
5.0	qh	1	0	0.0350195	12962.3	307.61
5.0	qh	2	0	0.0428016	13177.4	522.724
5.0	pt	1	0	0.0272374	13026.2	371.544
5.0	pt	2	0	0.0428016	13219.4	564.731
5.0	ph	1	0	0.0583658	12903.6	248.887
5.0	ph	2	0	0.0389105	13161.1	506.423
5.0	th	1	0	0.0350195	12953.5	298.759
5.0	th	2	0	0.0233463	13156.6	501.917
5.0	lqp	1	0	0.0194553	13237.8	583.129
5.0	lqp	2	0	0.0466926	13408	753.253
5.0	lqt	1	0	0.0272374	13022.7	367.972
5.0	lqt	2	0	0.0428016	13206.1	551.4
5.0	lqh	1	0	0.0272374	12949.2	294.53
5.0	lqh	2	0	0.0311284	13159.3	504.579
5.0	lpt	1	0	0.0311284	13024.8	370.142
5.0	lpt	2	0	0.0428016	13199.2	544.527
5.0	lph	1	0	0.0505837	12906.1	251.405
5.0	lph	2	0	0.0389105	13155	500.291
5.0	qpt	1	0	0.0389105	13009.4	354.674
5.0	qpt	2	0	0.0389105	13223.1	568.428
5.0	qph	1	0	0.0428016	12900.8	246.127
5.0	qph	2	0	0.0389105	13158.8	504.127
5.0	qth	1	0	0.0311284	12933.6	278.893
5.0	qth	2	0	0.0389105	13162.6	507.924
5.0	pth	1	0	0.0544747	12901.3	246.628
5.0	pth	2	0	0.0389105	13161.4	506.676
5.0	lqpt	1	0	0.0428016	13014.9	360.16
5.0	lqpt	2	0	0.0466926	13216.5	561.797
5.0	lqph	1	0	0.0428016	12900.8	246.127
5.0	lqph	2	0	0.0389105	13157.1	502.441
5.0	lqth	1	0	0.0272374	12919.1	264.353
5.0	lqth	2	0	0.0311284	13157.4	502.712
5.0	lpth	1	0	0.0505837	12901.6	246.91
5.0	lpth	2	0	0.0389105	13155.6	500.862
5.0	lqpth	1	0	0.0389105	12907.5	252.828
5.0	lqpth	2	0	0.0389105	13149.2	494.458
5.5	l	1	0	0.0077821	13460.7	806.024
5.5	l	2	0	0.0505837	13676	1021.32
5.5	q	1	0	0.0428016	13348.7	693.983
5.5	q	2	0	0.0428016	13552.6	897.887
5.5	p	1	0	0.0116732	13304.4	649.677
5.5	p	2	0	0.0311284	13574.7	919.96
5.5	t	1	0	0.0933852	13116.3	461.588
5.5	t	2	0	0.0583658	13199	544.341
5.5	h	1	0	0.0350195	12981.1	326.364
5.5	h	2	0	0.0233463	13169.7	514.959
5.5	lq	1	0	0.0233463	13267.5	612.819
5.5	lq	2	0	0.0466926	13406.6	751.929
5.5	lp	1	0	0.0155642	13278.1	623.425
5.5	lp	2	0	0.0389105	13573	918.279
5.5	lt	1	0	0.0311284	13042	387.322
5.5	lt	2	0	0.0428016	13213.6	558.857
5.5	lh	1	0	0.0311284	12955.2	300.545
5.5	lh	2	0	0.0272374	13161.1	506.375
5.5	qp	1	0	0.0272374	13253.5	598.792
5.5	qp	2	0	0.0466926	13410.8	756.069
5.5	qt	1	0	0.0466926	13100.8	446.087
5.5	qt	2	0	0.0466926	13227.6	572.877
5.5	qh	1	0	0.0389105	12979.7	325.003
5.5	qh	2	0	0.0428016	13171.8	517.123
5.5	pt	1	0	0.0272374	13054.1	399.443
5.5	pt	2	0	0.0389105	13233.7	579.022
5.5	ph	1	0	0.0466926	12916.9	262.195
5.5	ph	2	0	0.0350195	13166.5	511.775
5.5	th	1	0	0.0350195	12975.8	321.116
5.5	th	2	0	0.0233463	13167.3	512.549
5.5	lqp	1	0	0.0194553	13241.8	587.089
5.5	lqp	2	0	0.0466926	13411	756.261
5.5	lqt	1	0	0.0311284	13048	393.269
5.5	lqt	2	0	0.0466926	13228.8	574.11
5.5	lqh	1	0	0.0311284	12962.6	307.893
5.5	lqh	2	0	0.0272374	13167	512.324
5.5	lpt	1	0	0.0311284	13051.9	397.236
5.5	lpt	2	0	0.0428016	13217.5	562.839
5.5	lph	1	0	0.0466926	12925.2	270.497
5.5	lph	2	0	0.0389105	13164.6	509.943
5.5	qpt	1	0	0.0389105	13046.3	391.578
5.5	qpt	2	0	0.0428016	13247.1	592.397
5.5	qph	1	0	0.0350195	12916.7	262.025
5.5	qph	2	0	0.0389105	13169.2	514.504
5.5	qth	1	0	0.0350195	12985	330.316
5.5	qth	2	0	0.0428016	13173.4	518.664
5.5	pth	1	0	0.0466926	12921.3	266.608
5.5	pth	2	0	0.0350195	13166.9	512.235
5.5	lqpt	1	0	0.0428016	13047.1	392.357
5.5	lqpt	2	0	0.0428016	13240.8	586.06
5.5	lqph	1	0	0.0350195	12911.9	257.247
5.5	lqph	2	0	0.0389105	13166.1	511.38
5.5	lqth	1	0	0.0311284	12948.2	293.492
5.5	lqth	2	0	0.0311284	13160.5	505.832
5.5	lpth	1	0	0.0428016	12918	263.288
5.5	lpth	2	0	0.0389105	13164.6	509.856
5.5	lqpth	1	0	0.0350195	12923.1	268.439
5.5	lqpth	2	0	0.0389105	13157.6	502.875
6.0	l	1	0	0.0077821	13469.7	814.994
6.0	l	2	0	0.0505837	13677	1022.25
6.0	q	1	0	0.0466926	13352.8	698.085
6.0	q	2	0	0.0428016	13553.8	899.142
6.0	p	1	0	0.0116732	13318.2	663.474
6.0	p	2	0	0.0311284	13580.6	925.912
6.0	t	1	0	0.07393	13143.4	488.664
6.0	t	2	0	0.0583658	13221.1	566.377
6.0	h	1	0	0.0311284	12991.7	336.971
6.0	h	2	0	0.0233463	13180.4	525.695
6.0	lq	1	0	0.0233463	13274.8	620.113
6.0	lq	2	0	0.0505837	13409.1	754.388
6.0	lp	1	0	0.0155642	13290.6	635.918
6.0	lp	2	0	0.0311284	13578	923.268
6.0	lt	1	0	0.0311284	13076.5	421.787
6.0	lt	2	0	0.0428016	13229.5	574.751
6.0	lh	1	0	0.0350195	12989.9	335.16
6.0	lh	2	0	0.0272374	13168.6	513.851
6.0	qp	1	0	0.0272374	13258.9	604.174
6.0	qp	2	0	0.0466926	13414.3	759.553
6.0	qt	1	0	0.0466926	13141.2	486.505
6.0	qt	2	0	0.0466926	13240.7	586.013
6.0	qh	1	0	0.0389105	12986	331.349
6.0	qh	2	0	0.0428016	13190.9	536.18
6.0	pt	1	0	0.0272374	13074.6	419.906
6.0	pt	2	0	0.0389105	13240.4	585.68
6.0	ph	1	0	0.0389105	12940.5	285.84
6.0	ph	2	0	0.0350195	13170.6	515.888
6.0	th	1	0	0.0311284	12997.4	342.737
6.0	th	2	0	0.0233463	13184.5	529.83
6.0	lqp	1	0	0.0194553	13243.8	589.085
6.0	lqp	2	0	0.0466926	13411.1	756.41
6.0	lqt	1	0	0.0389105	13078.7	423.999
6.0	lqt	2	0	0.0505837	13240.1	585.403
6.0	lqh	1	0	0.0311284	12975.2	320.504
6.0	lqh	2	0	0.0311284	13168.7	513.984
6.0	lpt	1	0	0.0272374	13070.1	415.389
6.0	lpt	2	0	0.0389105	13233.1	578.408
6.0	lph	1	0	0.0350195	12938	283.32
6.0	lph	2	0	0.0389105	13170.7	516.047
6.0	qpt	1	0	0.0389105	13076.4	421.735
6.0	qpt	2	0	0.0466926	13257.1	602.421
6.0	qph	1	0	0.0350195	12933.8	279.063
6.0	qph	2	0	0.0350195	13168.3	513.633
6.0	qth	1	0	0.0389105	12993.1	338.439
6.0	qth	2	0	0.0428016	13185.3	530.636
6.0	pth	1	0	0.0350195	12942.3	287.638
6.0	pth	2	0	0.0350195	13170.5	515.755
6.0	lqpt	1	0	0.0389105	13081.2	426.535
6.0	lqpt	2	0	0.0428016	13249.1	594.363
6.0	lqph	1	0	0.0350195	12933.8	279.063
6.0	lqph	2	0	0.0389105	13166.8	512.129
6.0	lqth	1	0	0.0311284	12984.4	329.722
6.0	lqth	2	0	0.0311284	13166.5	511.845
6.0	lpth	1	0	0.0350195	12942.3	287.638
6.0	lpth	2	0	0.0389105	13166.7	511.995
6.0	lqpth	1	0	0.0350195	12935.9	281.17
6.0	lqpth	2	0	0.0389105	13167	512.278
