# Supplementary material for: Reconstruction of past distribution for the Mongolian toad, Strauchbufo raddei (Anura: Bufonidae) using environmental modeling
Source: PeerJ. 2020 Jun 5;8:e9216. doi: 10.7717/peerj.9216 (PMC7278888; doi:10.7717/peerj.9216)
Supplement: Table S5 [file peerj-08-9216-s005.xlsx]

## Sheet: Table S5
Table S5. Fossil records of Strauchbufo species in Asia.
N	Species	Country	Locality	Latitude (N)	Longitude (E)	Period	Time (Ma)	Source
1	aff. raddei	Kazakhstan	Ashut	50.2	66.8	Miocene	17.000-15.200	Malakhov (2004)
2	mirus	Russia	Tagay, Olkhon Is.	53.15	107.2	Miocene	13.000	Syromyatnikova (2015)
3	aff. calamita*	Russia	Saray 1, Olkhon Is.	53.23	107.42	Miocene	11.000-9.779	Daxner-Höck et al. (2013)
4	raddei **	Kazakhstan	Pavlodar 1A (Gusiniy Perelet)	52.3	76.92	Miocene	7.250-7.200	Ratnikov (2009)
5	cf. raddei	China	Ertemte 2, Nei Mongo l	42.2	113.9	Miocene-Pliocene	7.100-5.300	Böhme and Ilg (2003)
6	raddei	Russia	Beregovaya	50.39	106.62	Pliocene	3.600-2.600	Ratnikov (1997a)
7	raddei	Russia	Nozhiy Lake	50.82	114.84	Pleistocene-Holocene	2.000-0.010	Danzanov (2009)
8	raddei	Russia	Klochnevo	52.17	107.55	Pleistocene	1.806-0.781	Ratnikov (2009)
9	raddei	Mongolia	Buralo-Obo	50	106.19	Pleistocene	1.806-0.781	Chkhikvadze (1984)
10	sp.	Mongolia	Khyargas Lake	49.17	93.34	Pleistocene	0.780-0.700	Liskun (1975)
11	raddei	China	Zhoukoudian (Choukoutien), Beijing	39.68	115.94	Pleistocene	0.780-0.126	Rocek et al. (2011)
12	raddei	Russia	Dodo-Gol River (2-4, 15 and "krasnotsvety" horizons)	50.52	106.3	Pleistocene-Holocene	0.780-0.010	Ratnikov (1997a)
13	raddei	Mongolia	Bayan-Gol 1	49.44	103.64	Pleistocene	0.050-0.022	Schepina et al. (2015)
14	raddei	Russia	Ust'-Kyakhta-17	50.51	106.27	Pleistocene	0.014-0.011	Schepina et al. (2015)
15	raddei	Russia	Desyatnikovo	51.37	107.18	Pleistocene	0.011	Schepina et al. (2015)
16	raddei	Russia	Khar'yaska 2	50.52	106.3	Pleistocene	0.011	Schepina et al. (2015)
17	raddei	Russia	Pesterevo	51.5	107.09	Pleistocene	0.011	Schepina et al. (2016)
18	raddei	Russia	Tologoy	51.74	107.47	Pleistocene-Holocene	0.011-0.000	Chkhikvadze (1984)
19	raddei	Russia	Ivolginskoe gorodische	51.75	107.47	Pleistocene-Holocene	0.011-0.000	Our data
20	raddei	Russia	Povorot	50.87	106.62	Pleistocene-Holocene	0.011-0.000	Schepina et al. (2015)
21	raddei	Russia	Oshurkovo	51.94	107.51	Holocene	0.008	Schepina et al. (2016)
22	raddei	Mongolia	Togootyn Gol-V	46.2	111.81	Holocene	0.005	Bazarova et al. (2019)
23	raddei	Mongolia	Norovlin-Uul	48.69	112	Holocene	0.005	Our data
24	raddei	Russia	Orongoy	51.5	107.09	Holocene	0.000	Kolomiets and Budaev (2015)
25	raddei	Russia	Chernoyarovo	51.07	107.74	Holocene	0.000	Schepina et al. (2015)
26	raddei	Russia	Ulan-Zhalga	51.47	107.37	? Holocene	0.000	Our data
*Up to present day, fossil remains of Epidalea calamita are known from Europe only (Böhme and Ilg, 2003; Ratnikov, 2009). Therefore, it seemed to us that this record belongs to a closely related genus Strauchbufo.
**Vasilyan et al. (2017) associated these fossil remains with toads of genus Bufotes.
References
Bazarova V. B., Tsydenova N. V., Lyaschevskaya M. S., Khenzykhenova F. I., Tumen D., Erdene M. (2019) Reconstruction of paleoenvironmental conditions of ancient people habitation in the Togootyn Gol River valley (Eastern Mongolia). Quaternary International, 503(A): 105-114.
Böhme M., Ilg A. (2003) fosFARbase. www.wahre-staerke.com/
Chkhikvadze V. M. (1984) The review of fossil tailed and anuran amphibians of USSR. Izvestiya Akademii Nauk Gruzinskoy SSR, Biology, 10(1): 5-13.
Danzanov V. B. (2009) Biodiversity of the Cenozoic vertebrates in locality Nozhiy in Eastern Trans-Baikal. In: Shatskiy (Ed.), Proceedings of ХLVII International Scientific Student Conference “Student and Scientific-Technical Progress”. Geology. Novosibirsk, Novosibirsk State University: 8.
Daxner-Höck G., Böhme M., Kossler A. (2013) New data on Miocene biostratigraphy and paleoclimatology of Olkhon Island (Lake Baikal, Siberia). In: Wang X., Flynn L. J., Fortelius M. (eds.), Fossil Mammals of Asia. Neogene Biostratigraphy and Chronology. New York, Columbia Univ. Press: 508-517.
Kolomiets V. L., Budaev R. Ts. (2015) Lithology, genesis and paleogeography of the Pleistocene terrace complex of the Ubukun-Orongoy Depression (Western Trans-Baikal). In: Bolikhovskaya N. S., Klyuvitkina T. S. (eds.), Actual Problems of Paleogeography and Stratigraphy of the Pleistocene. Moscow, Geographical Faculty of Moscow State University: 88-91.
Liskun I. G. (1975) Eopleistocene of Intermountain Depressions in Central Asia. Transactions 227. Moscow, Nauka.
Malakhov D. V. (2004) Toads (Anura, Bufonidae) from the Middle Miocene in the Turgay Depression (Central Kazakhstan). Biota, 5(1-2): 41-46.
Ratnikov V. Yu. (1997a) Tailless amphibians and landscape settings of the Late Cenozoic in Western Transbaikalia. Geologiya i Geophizika, Moscow, 38(9): 1458-1464.
Ratnikov V. Yu. (2009) Fossil remains of modern amphibian and reptile species as the material for studying of their areas history. Proceedings of the Scientific-Research Institute of Geology of the Voronezh State University, Voronezh, 59: 1-91.
Rocek Z., Dong L., Přikryl T., Sun C., Tan J., Wang Y. (2011) Fossil frogs (Anura) from Shanwang (Middle Miocene; Shandong Province, China). Geobios, 44: 499-518.
Shchepina N. A., Kolomiets V. L., Budaev R. Ts. (2015) Late Cenozoic amphibians of Western Transbaikalia and Mongolia. Vestnik of the Buryatian State University, Ulan-Ude, 4: 184-187.
Schepina N. А., Khenzykhenova F. I., Namzalova O. D.-Ts. (2016) Amphibian and reptilian fauna of the Вaikal region of late Pleistocene and Holocene (new data). Vestnik of Saint-Petersburg State University, Series 3, Biology, 4: 48-61. DOI: 10.21638/11701/spbu03.2016.404
Syromyatnikova E. V. (2015) A new species of Bufo (Amphibia, Anura) from the Miocene of Russia. Russian Journal of Herpetology, 22(4): 281-288.
Vasilyan D., Zazhigin V. S., Böhme M. (2017) Neogene amphibians and reptiles (Caudata, Anura, Gekkota, Lacertilia, and Testudines) from the south of Western Siberia, Russia, and Northeastern Kazakhstan. PeerJ, 5: e3025; DOI 10.7717/peerj.3025
