# Supplementary material for: Reconstruction of past distribution for the Mongolian toad, Strauchbufo raddei (Anura: Bufonidae) using environmental modeling
Source: PeerJ. 2020 Jun 5;8:e9216. doi: 10.7717/peerj.9216 (PMC7278888; doi:10.7717/peerj.9216)
Supplement: Table S6 [file peerj-08-9216-s006.xlsx]

## Sheet: Table S6
Table S6. Fossil records of Strauchbufo raddei in Europe.
N	Species	Country	Locality	Latitude (N)	Longitude (E)	Period	Time (Ma)	Source
1	raddei	Ukraine	Odessa (Dalnyaya Cave)	46.47	30.73	Pliocene	3.800-3.700	Ratnikov (2009)
2	raddei	Ukraine	Odessa (Zapadnaya Cave)	46.47	30.73	Pliocene	3.800-3.700	Ratnikov (1996a)
3	raddei	Russia	Liventsovka (horizon 5)	47.24	39.71	Pliocene	3.800-3.600	Ratnikov (1996a)
4	raddei	Ukraine	Dolinskoe	45.47	28.33	Pliocene	3.700-3.400	Ratnikov (2009)
5	raddei	Ukraine	Kotlovina	45.5	28.57	Pliocene	3.600-2.600	Ratnikov (1996a)
6	raddei	Ukraine	Kryzhanovka 1	46.56	30.79	Pliocene-Pleistocene	2.700-2.500	Ratnikov (1992)
7	raddei	Russia	Liventsovka (horizon 2)	47.24	39.71	Pleistocene	2.200-2.000	Ratnikov (1996a)
8	raddei	Ukraine	Kotlovina (middle level)	45.5	28.57	Pleistocene	2.200-2.000	Ratnikov (1996a)
9	cf. raddei	Ukraine	Karai-Dubina	47.4	34.2	Pleistocene	1.806-0.781	Ratnikov (1992)
10	cf. raddei	Russia	Ilyinka 2	52	42	Pleistocene	0.800-0.700	Ratnikov (2001)
11	raddei	Russia	Staraya Kalitva 2	50.14	39.99	Pleistocene	0.800-0.700	Ratnikov (2009)
12	raddei	Russia	Trostnyanka	51.51	43.08	Pleistocene	0.800-0.700	Ratnikov (1996a)
13	raddei	Russia	Soglasie-Korostelevo	51.85	42.37	Pleistocene	0.800-0.700	Ratnikov (1992)
14	raddei	Russia	Repnoe	50.53	36.5	Pleistocene	0.800-0.700	Ratnikov (1996a)
15	raddei	Russia	Kholki	50.86	37.74	Pleistocene	0.800-0.700	Ratnikov (1996a)
16	cf. raddei	Russia	Koziy Ovrag	50.9	39.8	Pleistocene	0.650-0.500	Ratnikov (2002)
17	raddei	Russia	Vol`naya Vershina 2-3	51.82	42.28	Pleistocene	0.650-0.500	Ratnikov (1992)
18	raddei	Russia	Posevkino	51.66	42.24	Pleistocene	0.650-0.474	Ratnikov (1992)
19	raddei	Russia	Donskaya Negachevka	52.05	39.11	Pleistocene	0.650-0.474	Ratnikov (1996b)
20	raddei	Russia	Novotroitskoe	51.27	41.48	Pleistocene	0.600-0.528	Ratnikov (1992)
21	raddei	Russia	Gun'ki 2-3	49.25	33.57	Pleistocene	0.528-0.474	Ratnikov (1992)
22	raddei	Russia	Mastyuzhenka	51.08	39.64	Pleistocene	0.528-0.474	Ratnikov (2009)
23	raddei	Russia	Morozovka	50.14	39.64	Pleistocene-Holocene	0.528-0.010	Ratnikov (2009)
24	raddei	Russia	Kuznetsovka	51.96	42.19	Pleistocene	0.510-0.475	Ratnikov (1992)
25	raddei	Ukraine	Nagornoye-1	45.43	28.45	Pleistocene	0.510-0.475	Ratnikov (2009)
26	raddei	Ukraine	Ozyornoye-1	45.4	28.67	Pleistocene-Holocene	0.450-0.000	Ratnikov (1997b)
27	raddei	Ukraine	Chigirin	49.08	32.65	Pleistocene	0.420-0.380	Ratnikov (1992)
28	raddei	Russia	Chernyi Yar-Nizhnee Zaimishche	48.06	46.12	Pleistocene	0.380-0.130	Ratnikov (2009)
29	raddei	Russia	Kapshir	53.04	48.41	Pleistocene	0.380-0.130	Ratnikov (2009)
References
Ratnikov V. Yu. (1992) Eopleistocene and Pleistocene anurans of the East-European Platform. Paleontologicheskiy Zhurnal, Moscow, 1: 89-100.
Ratnikov V. Yu. (1996a) On the finds of green toads (Bufo viridis complex) in the Late Cenozoic of the East-European Platform. Paleontologicheskiy Zhurnal, Moscow, 2: 100-106.
Ratnikov V. Yu. (1996b) Fossil (Likhvinskaya) herpetofauna of locality Donskaya Negachevka in Lipetskaya Oblast. Izvestiya Vuzov. Geologia i Razvedka, 1: 34-38.
Ratnikov V. Yu. (1997b) Herpetofauna from the Ancient-Euxinus deposits near village Ozernoe (Danube River). Izvestiya Vuzov. Geologia i Razvedka, 6: 33-37.
Ratnikov V. Yu. (2001) New records of amphibians and reptiles from the Lower Pleistocene locality Il’inka. Vestnik Voronezhskogo Universiteta. Geologiya, 1: 36-39.
Ratnikov V. Yu. (2002) New records of amphibians and reptiles from main Mukchap localities in the Verkhniy Don drainage. Vestnik Voronezhskogo Universiteta. Geologiya, 1: 73-79.
Ratnikov V. Yu. (2009) Fossil remains of modern amphibian and reptile species as the material for studying of their areas history. Proceedings of the Scientific-Research Institute of Geology of the Voronezh State University, Voronezh, 59: 1-91.
